# Supplementary material for: Genome-Wide Linkage Disequilibrium in Nine-Spined Stickleback Populations
Source: G3 (Bethesda). 2014 Aug 12;4(10):1919–29. doi: 10.1534/g3.114.013334 (PMC4199698; doi:10.1534/g3.114.013334)
Supplement: Supporting Information [file supp_g3.114.013334_FileS1.txt]

Title line:"Ninespine genotypes"
GAest50
GAest41
Ppgm58
Ppgm57
Ppgm29
ATP1A1
Stn18
Ppgm19
NHE2b
GAest66
Ppgm30
Stn328
Ppgm28
Ppgm7
FGF2
GAest35
FGF18
Ppgm21
4174P
Stn46
OrSSR253
Stn49
Stn253
HSP70Ad
GAest6
Stn52
Ppgm42
Ppgm12
Ppgm16
Stn71
HSC70
Ppgm31
Stn79
GAest82
Ppgm10
Stn257
Ppgm2
Stn89
GAest7
Ppgm17
Stn96
KCNJ4b
NHE2e
NPY2Rb
Ppgm48
Stn108
Ppgm18
FGF8
GR1
Ppgm26
Stn102
Stn100
NHE3
GAest14
Stn124
Stn130
PVALBa
7033P
Ppgm3
MYHb
Ppgm40
Stn127
Ppgm54
Ppgm51
GS1
Ppgm32
CLCN7
Ppgm14
Stn19
Ppgm35
KCNC3
GAest30
Stn148
GAest67
Ppgm24
Ppgm53
Stn156
Ppgm47
Stn163
Ppgm25
GAest3
NHE2c
Stn173
Stn315
GAest51
UDPGT
Ppgm56
Ppgm55
1097P
Stn196
Stn195
Ppgm36
Ppgm50
MYOD
Ppgm11
Ppgm37
Stn194
Ppgm39
FGF6a
Ppgm20
1125P
7080P
Ppgm8
Stn222
GAest34
Ppgm46
Stn223
Ppgm9
Ppgm52
POP
Hel , 086086 301301 321321 278292 127169 179189 000000 235235 273275 186190 159159 151151 290290 121139 156157 247255 218220 331335 269275 241241 270276 169169 112118 336336 256256 175187 289295 185196 184184 151151 120120 107107 133163 111123 102104 227253 410414 168174 287287 164166 235235 108108 182184 222222 442463 105111 217225 291291 170171 296297 145149 176180 309309 125137 225231 196196 223223 222222 228228 366366 293297 236246 141145 175176 387397 295515 147147 256266 158160 338342 377377 234236 195195 184196 193193 236236 145145 119159 138138 327331 158164 179181 120120 131131 198210 251259 129133 281281 115115 192194 163163 204204 000000 308308 143143 256259 109111 393395 177183 342345 140146 180180 186186 162196 201211 158158 213213 189193 000000
Hel , 086086 289301 321321 290290 126127 185189 122122 232235 273273 190192 159159 149151 290290 117139 155156 241241 218222 331333 267323 241243 270270 169169 104112 336337 256256 183201 289295 192198 184188 151151 120120 107109 133133 111123 110110 227255 382410 168172 287300 164166 229235 110112 182184 222286 432432 103117 217225 291291 170170 296297 145145 180180 309309 117137 231237 196198 223223 222222 214228 366366 301325 240246 133139 174174 423423 295320 147153 254256 160162 342342 377377 236262 195195 196196 193193 236240 145145 119121 138140 327331 154158 179187 118120 129133 208208 251259 129129 281284 113117 194194 163163 204206 000000 308308 143143 247256 115119 393399 177183 334340 140140 190194 186186 148174 195225 159159 209213 191193 345346
Hel , 080086 289303 321321 290290 136136 179189 112122 235235 273275 188192 159173 149149 290290 139139 156156 237237 218220 333335 273275 241243 270270 169173 118130 336337 256256 175183 289295 220241 184188 151151 118120 107107 133145 123123 110110 253259 382410 168174 287287 164166 229235 108110 184184 222224 427433 103105 217223 289291 170171 296297 145145 176176 309309 125129 225231 196202 219223 222222 228234 366366 297321 238248 139141 176176 335335 305311 149151 245256 158160 342342 377379 232244 195197 184184 193193 236236 145145 125145 136138 327331 160164 000000 120120 129129 198202 259259 129129 281281 113113 192194 171171 200206 334334 308308 143151 244256 111119 393393 177177 334343 146146 188191 186186 148158 207217 159160 211213 191195 345351
Hel , 086086 289301 321321 278290 136136 191193 125125 235235 273275 192192 173173 149149 290290 117117 155155 237245 218218 335335 247271 241243 270270 169169 118132 337337 244270 183183 291295 185194 184188 151151 120120 107107 133133 123127 104110 227253 410410 168174 287287 164164 235241 102110 184184 222270 426468 105105 225227 291291 171171 296296 145145 176176 309309 127137 225231 196198 223223 222222 228228 366366 297321 236238 139139 175175 000000 326327 149163 245245 160160 342342 377377 232250 195195 196196 193193 236236 145145 149149 138146 327331 160164 177181 116120 000000 198208 259259 127129 281284 113113 192194 163163 206214 334334 308308 139139 259271 109111 393393 177183 334334 132140 194202 186186 148150 195221 154159 211215 189191 345345
Hel , 086086 289303 321321 290290 127136 179189 000000 235235 273273 188190 159173 149149 290290 121139 155157 245255 218220 335335 251271 241241 270276 169169 112134 336337 256256 165179 293295 198221 184188 151151 120120 107107 137157 000000 110110 237251 382410 172174 287287 164164 229235 110114 176182 222276 431464 105105 217229 291291 170172 296297 145145 176176 309309 129129 231231 196198 223223 222222 226238 366366 297321 242246 135145 168176 335387 321351 155161 245266 160162 340348 377379 238238 195197 184184 193199 236240 145151 119119 136138 327333 158164 175181 116116 129129 208211 259259 135135 284285 113117 194194 171171 206206 000000 308308 143143 247259 111121 391395 177183 334336 132146 180191 186186 148194 195195 159159 211211 189191 344355
Hel , 086086 289299 321321 278290 136143 191191 112122 235235 273275 190192 173173 149149 290290 135139 155156 241247 218218 335335 249263 241243 270276 169171 120132 337337 252256 175181 295295 187216 184188 151151 118120 107107 133133 123123 110110 227265 410410 168174 287287 164166 229229 108108 182184 220282 432433 105111 217227 291291 170170 297297 145147 176180 309309 137143 225231 194196 223223 222222 226228 365366 297325 246248 139139 174175 335385 295295 139183 245245 158160 342342 377377 238242 195197 184196 193193 236236 145145 121151 138140 331331 158164 179189 116116 129131 202210 251251 127135 281284 113115 192194 155161 206208 328334 308308 143143 247268 111127 393393 183183 341343 136140 194218 186186 152156 207225 158159 211211 189191 345349
Hel , 086086 289301 317321 278290 127163 000000 112122 235235 273273 186188 173173 149151 290290 131139 155158 241241 218218 335343 255259 243243 270276 169169 112132 337337 256264 181187 289289 209213 184184 151151 120120 107107 133133 123123 110110 227227 382414 168174 287287 166166 229235 110110 182182 222222 433434 103105 225227 291291 170171 296297 145145 176182 309309 129139 231231 196198 219223 222222 226226 366366 299327 248254 139139 175176 387387 319431 143147 256256 160160 342342 377377 232242 197197 184196 193193 236236 145145 119129 138140 327331 158160 177181 118120 129129 213215 251259 129129 281284 113117 192192 163163 204206 327327 308308 143145 247247 101111 395399 177183 335340 140146 182182 186186 152184 201207 159159 195217 187189 344354
Hel , 086086 301301 321321 290290 126127 193207 122123 229235 273273 188190 159173 149149 290290 117139 155156 235255 218220 331343 269273 241243 270270 169169 112116 336337 244256 177177 295295 198220 184188 151151 118120 107107 133133 123127 102110 227255 382382 168174 287287 163164 225235 108110 176184 270304 431432 103117 225225 291291 171171 296297 145145 178180 309309 137139 225231 196198 219223 222222 224228 366366 297321 236244 139141 175175 405407 322359 131149 245245 158160 342342 377377 232234 195197 184196 193193 236236 143145 119149 138138 327327 154154 181187 118120 107135 208211 259259 127137 281284 113113 192194 163163 200206 334334 308308 137139 256259 119121 393401 183183 342343 146146 182182 186186 172174 201219 159159 211219 193193 344346
Hel , 086086 303303 317321 278290 126127 179179 141149 232235 273273 190190 159175 149149 290290 117129 154156 241247 218218 335335 207243 241243 270270 169169 112118 336336 250256 185187 295295 185185 184188 151151 120120 107107 133133 123123 110110 227267 410410 174174 287291 000000 221229 108108 176182 226254 434439 105105 217225 291291 171171 296297 145145 176180 309309 133137 225231 196196 219223 222222 224228 366366 297321 248252 139143 000000 391391 000000 149149 245254 158158 342346 377377 232244 195197 184200 193193 236236 145145 119149 138140 327331 154164 183185 114118 129129 207212 251259 129141 281284 113113 192196 163163 206206 327334 308308 143143 259271 093105 393397 177183 000000 140146 198204 186186 144152 207219 154160 211211 193193 345349
Hel , 086086 289289 320321 278290 127127 185215 112124 235235 273273 190190 159173 149149 290290 117139 155155 239245 218218 335343 227267 241243 270270 169169 120134 336337 244256 183185 289295 185233 184188 151151 120120 107107 133133 123123 104110 225227 410410 174174 287299 164166 227235 106110 182184 222262 427442 105105 217217 291291 170171 297297 145145 176176 309309 129133 231231 196204 219223 222222 228234 366366 297299 238244 137139 169176 395395 305313 147149 245254 158160 342342 377377 232232 197197 184184 193193 236236 145145 119149 138140 327327 158166 185193 116120 107123 208210 251259 129129 284284 117117 192194 171171 206206 327327 308308 129159 247259 111115 389393 177177 344346 142146 195198 186196 138148 203217 159160 211211 191193 345345
Hel , 082086 301305 321321 290290 136136 179193 112122 232232 273273 188192 173173 149149 290290 139143 155156 241247 218220 333335 269319 241241 270276 169169 110116 336336 256256 181191 295299 212213 184188 151157 120120 107107 133133 123123 110110 000000 410414 172174 287300 166166 229229 106110 182184 222260 427429 105105 217217 291291 171172 297297 145145 176180 309309 117125 231231 196198 219223 222222 226228 366366 297299 248248 139145 175176 393393 329343 147151 245262 160160 342342 377379 236236 195197 180184 193193 236236 143145 119149 138138 327327 154158 185185 118124 135145 196198 259259 123129 280284 113117 194194 163171 204206 334334 308308 143151 247247 111119 395399 177183 334343 140146 182195 186186 140178 207207 158161 211217 189189 345350
Hel , 086086 299303 317321 290290 126127 181193 122122 235235 273275 188190 159173 149149 290290 117123 155155 245245 218220 331333 247277 241243 266270 169173 110116 336337 256256 167187 289295 196198 184188 151151 120120 107107 133133 123127 110110 227241 382410 172174 287287 164164 235241 108108 184184 222260 422470 105117 217217 291291 170171 297297 145145 176180 309309 137141 231231 198198 223223 222222 226228 366366 297299 236254 139139 176176 393393 295326 143147 245254 158160 342342 377377 236246 195195 184184 193193 236236 145145 119149 138140 327327 154160 199209 118122 107129 000000 259259 123129 281281 113113 192192 163171 204232 327334 308308 143143 247247 111113 391391 177183 332343 140146 191191 186186 140152 199201 154159 215219 191191 346346
Hel , 086086 289301 321321 290290 127127 221239 112135 232235 275275 186192 159159 149149 290290 117143 155155 241245 218222 333339 249257 243243 270270 169173 116120 000000 256256 175175 289297 185213 184184 151151 118120 107107 133133 123127 102110 227245 382382 168168 287287 162164 207229 108110 184184 214306 427431 105105 217217 000000 170171 296296 145145 180180 309309 137137 225237 196196 223223 222222 230236 000000 297321 240254 139139 175176 000000 311332 139147 245245 160160 342342 000000 242248 195197 184184 193193 236236 143143 119129 138146 327327 154158 185187 116120 129135 000000 259259 129135 281284 115117 194194 163171 198206 000000 000000 139143 247247 000000 393399 183183 342343 132140 000000 186186 154154 207215 154159 197217 193195 345350
Hel , 086086 289297 317321 290290 127127 179187 122122 235235 273273 188190 159173 149151 290290 117131 155157 241245 218220 331335 253317 241243 270270 169169 104128 336337 256256 169181 295295 199203 184188 157159 120120 107107 133133 123123 110110 241249 410414 174174 287299 164164 235235 110110 182184 222264 433436 103117 217229 291295 170171 296297 145145 176180 309309 137137 225231 196204 223223 222222 224230 366366 297297 238250 139139 174174 391391 325325 145157 245254 160160 342342 377377 234240 197197 184184 193205 236236 145145 117123 138138 327331 158160 181191 116120 129129 198209 251259 129135 284284 113113 192194 163171 206206 334334 308308 143143 256259 119123 393397 177183 342342 142146 182198 186186 162174 207209 154160 215217 191197 345346
Hel , 086086 289305 317317 290290 127162 179225 122122 217235 273275 186190 175175 149149 290290 133139 155155 241245 218220 331347 233253 243243 270270 169169 118118 337337 252256 175177 295299 185191 184192 151151 120120 107107 133133 111123 110110 243265 382382 168174 287298 164166 235235 108110 182184 222282 432433 103105 217227 291291 170170 295296 145145 176176 309309 129139 225227 198200 219225 222222 228234 366366 299301 236238 133139 169176 379379 320320 147147 245246 160160 342342 377377 232238 195197 184196 193193 236236 145145 119129 138140 327331 160160 183209 120120 129129 202208 251259 129133 281284 113117 194194 163171 206206 327327 308308 143143 247256 111119 395397 177183 334343 132142 182213 186186 148152 217223 159159 217219 191195 352356
Hel , 086086 289293 321321 290290 127127 179191 118118 235235 273275 188190 159173 149151 290290 121139 155157 245247 218218 343343 247287 241241 270270 169171 116120 336336 256260 187189 289295 000000 184188 151157 118120 107107 133133 123123 110110 249249 410410 174174 287287 164164 207225 110110 182184 256258 406452 103105 217217 291291 171172 296297 145145 180180 309309 139139 225235 196196 219225 222222 228228 366366 299321 236338 139139 169175 393425 320337 149157 245256 158160 342342 377377 238240 195197 184184 193199 230236 145145 117149 140140 327327 164164 187191 120120 127129 202202 251259 129129 281284 113117 194194 161171 204206 334334 308308 139151 247256 111115 393395 183183 334341 140148 186190 186186 182188 203223 159160 209217 189199 345345
Hel , 086086 289301 321321 290290 127127 187191 122122 235235 273273 190190 173173 149149 290290 121121 156157 239259 220220 331331 247283 241243 270270 169169 112120 336337 244256 187189 289297 194203 184188 151151 120120 107107 133133 123123 102110 229251 382410 168174 287287 166166 235235 110110 182184 222250 432432 105105 229229 291291 170170 296296 145147 176180 309309 137141 225231 196196 223223 222222 226228 366366 297321 242250 139139 174175 335447 305363 139153 245245 160176 324342 377377 236242 195197 184184 193193 236236 145145 119125 136138 327327 158158 191193 120120 107129 198208 251251 129129 284284 117117 192194 163171 206206 334334 308308 143143 247259 097111 393397 177183 336341 140146 180195 186186 158180 205207 159160 213217 187193 346352
Hel , 086086 289289 321321 290290 127128 191193 122145 232235 273273 188188 159175 149149 290290 117139 155155 241247 218218 335343 229263 241241 270270 161169 112112 337337 256256 191193 289295 193201 184184 151151 120120 107107 133133 123123 110110 231231 382410 174174 287300 164166 229235 108108 184184 230276 433471 103103 225225 291291 171171 297297 145145 176180 309309 137139 225225 198204 223223 222222 224228 366366 299325 246246 133139 169169 327327 321324 143149 245245 158176 324342 377377 232236 195195 184194 193193 236236 145145 119125 138138 327331 154154 177181 116118 129129 198198 251251 127135 281284 113115 194194 163171 206208 334334 308308 143151 247256 107107 387393 183183 338342 140140 186211 186186 140158 201203 154159 211217 191193 000000
Hel , 086086 289301 321321 278290 126153 179235 122122 235235 273273 190192 159159 149149 290290 139139 156156 245245 218220 331335 247259 241243 270270 169169 112118 337337 252270 175187 295295 185198 184184 151151 120120 107107 133133 123123 110110 229229 410410 168174 287287 162164 229241 110110 184184 274282 422432 103105 217225 291291 171171 296296 145145 176180 309309 127137 231231 196196 223223 222222 228236 366366 297321 236246 139139 174175 335447 311326 151153 245254 160176 324342 377377 236240 197203 184184 193193 236236 145145 119119 140140 327327 158164 179183 116120 127129 198202 259259 129131 284284 113115 192200 163163 204204 334334 308308 147153 247259 103119 393393 177183 332345 136146 180182 186186 182194 201201 158159 211211 189193 346355
Hel , 086086 289297 321321 290290 126127 179183 112124 235235 273275 188190 159159 149149 290290 117139 155156 235245 218220 331335 247271 241241 270270 169169 112120 337337 256256 187187 293295 201213 184184 151151 120120 107107 133133 123127 110110 227229 382410 174174 299300 162166 229239 110110 184184 222266 451471 103105 227229 291291 171171 296296 137143 176176 309309 117141 225235 198204 219223 222222 228234 366366 297297 246248 133145 174175 391391 295322 155155 245254 158176 324342 377377 236238 197197 184184 193193 236236 145151 119119 140142 327331 158160 185213 118120 123135 198202 259259 129137 284284 113113 192194 163163 206206 000000 308308 143151 247247 113119 397397 177183 334342 142146 191191 186186 140174 195211 158159 213213 189191 348352
Hel , 086086 301303 321321 290290 127155 187191 112112 232235 273273 186190 159159 149149 290290 117131 155156 241259 218220 331335 239265 243243 270276 169169 118140 336337 256256 187197 289295 203213 184188 151151 120120 107107 133133 123123 110110 227245 410410 168168 287300 164164 229235 108110 184184 222260 426433 103105 217229 291291 171171 297297 145145 180182 309309 129137 225231 196196 219223 222222 224226 366366 297299 242250 129139 176176 335447 283322 143143 245254 160176 324342 377377 236236 195195 184186 193193 236236 143143 119149 138140 331331 160160 185187 116120 107129 202213 251251 129129 281284 113117 194194 171171 204204 000000 302308 143143 259259 115127 393393 177189 334343 136136 181191 186186 148150 209209 159159 215219 189193 346349
Hel , 086086 289303 321321 290290 155163 189191 122125 232235 273275 186192 173173 149149 290290 117133 155156 237241 218220 333335 263319 241243 270270 169169 112112 336336 256256 169189 295295 191208 184184 151157 118120 107107 133213 123123 110110 227231 382410 168174 287299 164164 229235 108130 176184 220298 426433 103105 225225 291291 171171 296296 145145 176182 309309 137139 225231 196198 217223 222222 226234 366366 297297 232260 139141 175176 391393 330331 151153 254254 160176 324342 377377 234236 195195 184196 193193 236236 145145 149159 136140 327331 158164 183209 116120 107129 205212 251259 129135 281284 113113 192192 163163 204206 327327 308308 143151 244244 119141 393393 177183 334341 136140 183192 186186 170184 201213 159159 211213 189191 352354
Hel , 086086 301301 317321 278290 127136 179179 122124 235235 273275 192192 159173 149149 290290 121139 155156 241255 218218 335343 253319 241243 270270 169173 112118 336337 270270 187189 295295 199201 184188 151151 120120 107107 135163 123123 110110 235245 410414 168174 287287 164164 229235 108108 182184 276316 433464 105117 225227 291291 170171 296297 145145 176184 309309 139141 231235 196200 219223 222222 226232 366366 297297 244248 139139 174174 405405 294295 147153 245254 160176 324342 377377 236240 195197 174184 193193 236236 143145 119129 140144 327331 158160 181181 120120 129137 215216 259259 129129 278284 113113 192194 169171 204204 000000 308308 143153 247256 111117 389393 177183 334335 146146 182190 186186 152162 211219 158160 211217 189195 000000
Hel , 086086 289301 321321 290290 155155 179179 112112 235235 273273 188190 159177 149149 290290 131139 155156 241259 218220 331335 239265 243243 270276 169169 118120 336337 256256 175175 295295 203213 188188 151151 120120 107107 133133 123123 110110 227245 382410 168168 287300 164164 229235 108108 182184 260264 426433 103117 217229 291291 000000 296297 145145 180182 309309 125137 225231 196202 223223 222222 226260 366366 297323 254302 139139 176176 335447 322529 159159 245245 160176 324342 377377 236236 195195 184186 193193 236236 143145 119119 138140 327331 160160 185187 116120 129129 207213 251259 129129 281284 115115 194194 163171 204204 327327 302308 143143 259259 111117 393393 177183 334342 136140 191211 186186 152154 219225 159159 213217 187191 349356
POP
Sbol , 086086 289299 321321 278278 136151 179189 112122 232235 273273 188190 159173 149151 290290 117131 155158 241245 220220 331333 233273 241243 270270 169169 136144 336336 256256 187187 295295 191220 184184 151151 120120 107107 133135 123123 110110 229229 382382 168172 287289 164164 241245 108136 182184 222238 426433 105117 217225 291291 170170 296297 145145 170184 309309 117129 225231 196200 219223 222222 226228 366366 299321 246246 139139 175176 391391 311311 137145 245254 158158 342342 377377 236238 195195 184188 193193 236236 143145 119119 138140 327333 154158 183185 112116 129131 208208 251251 129135 284284 117117 192194 155155 204206 326327 308308 143143 247259 107127 395399 183183 332334 140146 182182 186186 166176 201221 159160 213217 193195 348349
Sbol , 086086 289301 317321 278290 155161 179185 115126 232232 273273 190190 159171 149151 290290 117121 155155 241241 218220 331335 249257 241243 270270 169169 098116 336337 256256 173183 289295 191196 184188 151151 120120 107107 133133 123125 110110 249255 382382 168174 287288 164164 235235 108108 182184 220222 431468 103121 217225 291291 000000 296296 145145 180180 309309 125125 225231 198198 223223 222222 226228 000000 297321 254256 139139 175176 335405 321331 139183 257266 160160 342346 377377 232232 195195 184196 193193 236236 145145 119149 140140 327331 154154 185195 112116 129129 207211 251251 121127 284284 115117 194194 163171 206206 334334 308308 143147 247250 115121 391393 177177 334336 140140 180198 186186 158172 207219 159160 211217 189189 346352
Sbol , 086086 289301 321321 290290 155157 185191 112122 235235 273275 186190 173175 149151 288290 117117 155157 237241 218220 333335 261279 241243 270270 169173 110112 336337 270272 181221 289295 199203 184188 151151 120120 107107 133133 123123 110110 227227 382410 168174 287287 164166 229235 108110 182184 242248 000000 105117 223223 291291 170170 296297 145145 176180 309309 133145 231231 196196 219223 222222 228228 366366 299301 262278 139139 168175 393393 295307 149155 245245 160160 340342 377377 236254 195195 184184 193193 236236 143145 117117 138138 327331 158164 185189 116120 123131 208212 251251 129129 284284 111115 194196 163163 203204 000000 308308 143151 247256 111119 387393 177183 335336 140146 182200 186186 158180 223225 158159 217221 189195 347348
Sbol , 086086 301303 321321 290290 136155 193213 116135 232235 273273 186192 159173 149149 290290 117131 155156 241241 218222 335341 271273 241243 270270 169169 116116 336337 256256 187187 289295 197222 184184 151151 118120 107109 133159 123123 110110 227253 382410 168172 287287 164166 229235 110110 182182 230288 463472 117119 219225 291291 170170 297297 145145 176180 309309 131137 225225 198198 219223 222222 224228 366366 297297 250358 139139 169169 000000 311311 137141 245256 158160 342342 377377 232238 197197 188222 193193 236236 145145 119145 140140 331331 154164 181183 116120 129135 208209 251259 129131 281284 117117 192194 163163 204204 000000 308308 141143 247247 111121 393395 177177 334345 140146 180195 186186 150180 207209 154159 199213 185191 350354
Sbol , 086086 295301 321321 290290 126136 179195 122133 232235 273275 188190 173173 149151 290290 117139 155156 235247 218218 000000 243271 241241 270270 171171 110120 336336 256256 171189 295295 190213 184188 151151 120120 107109 133133 123123 000000 227243 382410 172174 286288 164166 229229 110110 184184 000000 427431 111111 217227 291291 170170 296297 145145 180180 309309 117137 225231 196196 223223 222222 224228 366366 299299 236248 133139 175175 000000 295307 000000 245256 160160 342342 377377 232238 195197 184198 193193 236236 145145 119119 138140 331331 154154 181185 116120 129133 202210 000000 129141 284284 115115 192194 163171 206206 000000 308308 143151 247247 113121 391403 177177 334345 140146 182234 186186 148150 205211 153159 211217 189191 346352
Sbol , 086086 289299 321321 290290 136159 179179 122135 235235 271275 188190 159175 149149 290290 131139 156157 237245 220220 331333 247263 241243 266270 169169 112116 336336 256256 165183 289295 197225 184184 151151 120120 107107 133177 111123 102110 227271 382414 168168 287287 163166 235235 108108 182184 222252 427469 105113 217225 291295 170170 297297 145145 180180 309309 125137 225231 198200 223225 222222 226226 366366 299323 238250 139139 175175 405405 000000 141169 245256 158158 342342 377377 234238 195195 184196 193193 236238 141149 119129 138140 327331 154164 179181 112112 107129 198207 259259 129129 281281 113115 194196 163171 206218 334334 308308 143143 247256 111119 391397 177183 334341 140140 182182 186186 140148 201207 157160 183217 189191 346348
Sbol , 086086 297303 321321 278290 126155 189193 112139 235235 273273 186188 159173 149149 290290 121121 000000 241245 218220 333335 243273 241243 270270 169173 116116 336336 256256 179187 295297 208211 184184 151151 120120 107107 133133 123123 110110 229231 382410 168174 287287 164166 235235 108110 182184 000000 427433 105117 217225 291291 000000 296296 145145 180180 309309 137141 225233 196198 223223 222222 228252 000000 301321 236242 135139 168175 389393 311325 147149 245256 160160 342342 377377 234254 195195 184188 193193 236236 145145 119149 138140 327331 160164 000000 116120 129129 202211 000000 129131 284284 113117 194194 163163 204204 000000 308308 143151 247259 111111 393399 177183 334338 142144 182191 186186 144148 195217 158159 213217 191191 346346
Sbol , 086086 289299 321321 290290 127136 187189 122137 232235 273273 188190 161173 149151 290290 125135 155156 241245 218220 333335 227273 239241 270270 169169 116132 336337 256266 187189 289295 193221 184192 151151 120120 107107 133217 123123 110110 229241 382410 172174 300300 164166 229231 108110 182184 222226 433464 105111 225225 291291 170171 296296 145145 176180 309309 127139 225235 196198 223225 222222 226228 000000 297297 238258 139139 168169 383393 299340 147151 245266 160160 342342 377377 232232 197197 184196 193193 236236 145145 119119 138140 000000 154158 177185 112120 129131 207207 259259 127129 281284 115117 192192 163163 206206 327327 308308 133143 000000 119123 393395 183183 332338 146148 182186 186186 150152 201217 158158 211215 191195 348349
Sbol , 086086 297303 317318 278290 127157 179183 112117 235235 273273 192192 173175 149151 290290 131139 156156 245245 218220 331343 253275 241243 270270 169173 112130 336337 244256 179187 289295 185194 184184 151151 120120 107107 133133 123123 110110 229231 382410 174174 287299 164166 229229 108110 182184 248292 432443 103123 217225 291295 171171 296297 145145 180180 309309 127137 225231 198198 223223 222222 226228 366366 321335 238342 139139 175176 393393 316326 143149 245245 160160 342346 377377 236240 195195 184188 193193 236236 145145 117117 138140 327327 154154 177187 118120 129129 204210 251251 129129 281281 113115 192194 163163 206206 000000 308308 143143 247247 111115 395395 177183 334341 140142 180180 186186 150156 207221 154158 209211 189195 345345
Sbol , 080086 289299 321321 278278 126127 179185 127135 232235 273273 188188 173175 149149 290290 117139 156156 237241 218218 335343 267271 243243 270270 169169 112114 336337 256256 175175 289295 185231 184188 151151 120120 107107 133211 123123 110110 227253 410410 174174 287287 164164 209229 110112 184184 232260 433433 105117 217217 291291 171171 297297 145145 176180 309309 125125 225231 196198 223223 222222 226234 366366 303321 238248 135141 168175 391393 319350 147147 245254 158160 342342 377377 232234 195197 184184 193193 236236 145145 119129 138140 327331 158160 181195 120120 123129 198208 259259 129133 281284 115115 194194 163163 206206 327327 308308 151151 250259 119121 393393 177183 336346 146146 182182 186186 160188 195209 159159 213217 195195 346346
Sbol , 086086 281289 321321 278290 127127 181191 122122 235235 273273 188188 159173 149149 290290 131131 155156 245257 218218 335343 263271 241243 270276 169173 112112 336337 256270 177187 295295 183188 184184 151151 118120 107107 133133 123123 110110 227255 410410 168172 286300 163166 229241 108110 182184 220278 432432 105117 217227 291291 171171 296296 145145 176180 309309 117125 225225 200200 219223 222222 226226 366366 297297 246246 139139 169175 000000 333347 145147 245254 158158 342342 377377 234238 197197 184184 193193 236236 143145 117117 138138 331331 154164 179181 116120 107129 210212 251259 129133 284284 115115 194194 163163 204204 000000 302308 141163 000000 107121 395399 177177 334334 140146 182182 186186 140172 209223 158159 213213 189195 346354
Sbol , 086086 289301 321321 290290 127136 191191 122122 235235 273273 188192 159173 149149 290290 121139 155156 237255 220220 331331 247257 241241 270270 169169 116118 337337 244256 183183 289295 191191 184184 151151 120120 107107 133133 123123 104110 227227 382410 174174 287288 164164 229235 110110 184184 222250 435461 103103 217225 291295 170171 296297 145145 180180 309309 129137 225231 196196 219225 222222 214228 366366 299321 246254 139139 176176 397397 323323 149153 245245 158160 342342 377377 232238 197197 184188 193193 236236 145145 119157 140140 327331 158160 185209 116120 129135 202208 251259 129129 281281 115115 192194 171171 206208 334334 308308 139143 247259 107121 393395 177183 337339 146146 182182 186186 148148 209209 158159 191215 189189 350351
Sbol , 086086 299307 321321 290290 127151 193221 122122 232232 273273 190192 159175 149151 290290 117143 156157 241245 218220 333335 255285 243243 270270 169169 116116 337337 256256 177191 295299 185191 184184 151151 120120 107107 133133 123127 110110 229255 382410 168172 287287 164166 207207 108110 176184 222272 431431 105111 225229 291291 000000 296297 145145 176180 309309 121129 225231 196200 219223 222222 226240 366366 297297 242248 135143 175176 391391 321363 145149 245266 160176 324342 377377 238238 197197 184196 193207 236236 145145 119161 138142 327331 158160 181183 118120 127129 202207 251259 123129 281284 119119 192196 163163 206206 000000 308308 143143 247259 103119 393397 177183 342344 136142 200234 186186 140176 209221 159159 209211 191193 345351
Sbol , 080086 289301 317320 290290 127127 189197 122122 232235 273275 190190 159173 149149 290290 117139 155157 241255 220220 331331 267325 241243 270270 169169 140150 336337 256256 171185 293295 194199 184184 151151 120120 107107 133133 123123 110110 239247 382410 168174 287289 160166 229235 108110 182184 234252 432466 105105 219225 291291 171171 296296 145145 180180 309309 127129 231239 196198 219219 222222 228228 366366 297319 246246 129147 168168 383383 292331 147149 245245 158176 324346 377377 232236 197197 188196 193199 236236 143147 119119 140140 327327 154160 181185 112120 127129 210211 259259 135139 284284 113113 192196 171171 206208 000000 308308 139143 247259 111111 391399 177183 336342 140148 195206 186186 150180 207229 158159 211211 189193 349349
Sbol , 086086 000000 321321 290290 127157 183195 129139 232235 273275 186190 173177 149151 290290 121139 154157 241255 218222 333335 247261 243243 270270 169173 118136 336337 256256 173181 295295 185198 188188 151151 118120 107107 133133 123123 110110 229229 382382 168174 287299 164166 229235 110110 176184 222224 432463 103117 217225 291291 170171 297297 145145 176180 309309 125141 231231 198208 219223 222222 226228 366366 301325 246324 139145 169175 000000 310311 143153 245266 160176 324342 377377 236250 195197 184196 193193 236236 143143 119149 138138 327327 158160 179181 120120 107129 202212 251251 129129 281284 117117 194194 163163 206206 000000 308308 145151 256259 107121 389395 183183 337338 140142 182207 186186 166178 207207 159159 211213 189199 353355
Sbol , 086086 000000 321321 278290 126155 181197 122135 235235 273273 188190 159171 149149 290290 131139 155155 245247 218220 331335 259271 241243 270276 169169 118138 336337 256256 189191 289291 195207 184184 151151 120120 107107 133133 123123 110110 227261 410410 168174 287287 162166 229229 108122 184184 222292 433476 103105 217225 291291 171171 296296 145145 176176 309309 129131 225231 196196 219219 222222 226234 366366 297301 238258 139139 176176 000000 315319 149155 258266 160176 324342 000000 238238 195197 184184 193193 236236 145145 119119 138142 327327 154164 181181 116120 127129 208211 259259 129135 000000 113119 192194 163163 206220 328335 308308 133143 259259 111111 391399 177177 334335 146146 182191 186186 148174 207207 154159 213213 187189 345350
Sbol , 086086 289297 321321 290290 126147 191217 120122 235235 273273 188190 169173 149149 290290 133139 154155 241243 218220 331335 247265 241243 270270 169169 116132 337337 256256 183189 289295 196205 184184 151151 118120 107107 133133 123127 110110 229255 382410 168174 287287 164164 207229 108110 182184 260268 427461 103111 227227 291291 170171 296297 145145 176180 309309 137141 225231 196198 219223 222222 228232 366366 297299 250250 129139 169174 000000 311326 149173 245256 160176 324342 377377 236244 195195 184184 193203 236236 145145 119125 138138 327327 158164 187193 120120 107129 202204 251259 129135 284284 115115 192192 163171 204206 000000 308308 143143 247247 111121 393397 177183 332334 146146 182194 186186 148174 217221 154157 211211 189193 345346
Sbol , 086088 301303 321321 290290 126127 191217 112112 235235 273275 186188 159175 149149 290290 135139 155155 241247 218218 333335 251301 241243 264270 169169 104118 336336 256256 181181 289295 199220 184188 151151 120120 107107 133133 123123 110110 257271 382410 168168 287300 164164 229229 108110 184184 264298 431432 103103 225229 291291 170170 296297 145145 176176 309309 117129 225225 196198 219219 222222 224226 366366 297297 250252 139141 169176 393393 321325 149149 246254 158176 324342 377377 236238 195197 184196 193193 236236 145147 119119 138138 327331 156158 183185 120120 131135 207215 251251 127135 281284 000000 192194 171171 204206 000000 308308 137153 256259 097111 393393 177183 339341 144146 180182 186186 158172 201229 154158 211219 189191 350351
Sbol , 086086 289301 321321 278290 127155 179179 131133 235235 273275 190192 173175 149149 290290 117139 155155 241241 218220 331335 253255 243243 270270 169171 112132 336337 256256 185191 289295 196197 184184 151151 120120 107107 133133 123123 110110 227249 410414 168172 286300 166166 229235 104108 184184 222222 431440 105111 217217 291291 170170 297297 145145 176176 309309 137141 225225 196198 219223 222222 214228 366366 297297 248266 139139 168168 000000 305313 153159 245256 160176 324342 377377 232236 195195 184200 193193 236236 145145 119121 140140 327333 154164 181209 120122 107127 207210 259259 129135 284284 113117 194194 163171 206206 334334 308308 143143 244247 097097 393393 177183 335340 140142 182203 186186 158162 203219 159160 199217 189195 344354
Sbol , 080086 289289 321321 278290 127127 179193 117122 235235 275275 188192 173173 151151 290290 121143 155158 241245 218220 331347 247261 241243 270270 169169 112116 336336 252256 175191 295295 196208 184188 151157 120120 107107 133133 123123 110110 227229 410410 168172 000000 164164 235239 110110 176182 250260 433472 103105 217227 291291 000000 297297 145145 176184 309309 129137 225225 198200 227229 222222 214226 366366 297297 246252 139149 169175 395395 319367 149159 246254 160176 324342 377377 236238 197197 184188 193193 236236 145145 117119 138140 331331 160160 179187 112120 107129 199211 251259 129129 281284 113117 192192 163163 204206 000000 308308 133137 247259 111115 391395 177183 334336 146146 182195 186186 148160 207219 154159 215217 189189 347352
Sbol , 086086 297297 317321 290290 127127 179191 112124 235235 267273 188190 173177 149149 290290 119139 156156 237241 218220 333335 271273 241241 270270 169169 120128 336336 256270 189191 295297 185212 184188 151151 120120 107107 133133 123123 110110 227229 382382 174174 287300 164164 229235 108110 184184 222314 434463 105117 217225 291291 171171 296297 145145 176176 309309 137137 225231 196202 223223 222222 224250 366366 297321 248250 139145 169175 335393 295318 151153 245256 160176 324342 377377 232240 197197 184184 193193 236236 143147 119119 138140 327331 160164 181185 116120 129131 208209 259259 127129 281285 115115 192194 155169 204204 327334 308308 151151 244259 107113 393399 177177 334334 146146 210220 186186 148190 217221 157160 211217 189195 348350
Sbol , 086086 000000 321321 290290 127155 189189 112122 232235 273275 186190 173177 149151 290290 117139 156156 245247 218220 331335 273333 241243 270270 169169 112120 336336 252256 167171 289293 194196 184188 151151 120120 107107 133133 123127 110110 227229 382382 174174 299300 164164 235241 108108 184184 222222 431432 103111 217227 291291 170170 297297 145145 176176 309309 129129 225235 196196 223223 222222 236258 366366 297299 244258 129139 169175 391391 325328 153157 245245 160176 324342 377377 232242 195197 184184 193193 236236 145145 119149 138140 327327 158164 183187 120120 129129 208210 251251 129129 281284 113113 194194 171171 204206 334334 308308 143151 247247 113113 395397 177183 334334 140144 182222 186186 148158 209223 154159 217217 189191 345356
Sbol , 086086 299299 321321 278290 126127 179183 116139 232235 273275 190192 173177 149151 290290 117121 154155 241245 218220 331335 265273 241243 270270 169173 114122 336336 252256 163191 291295 197200 184188 151151 120120 107107 133133 123127 110110 227247 382410 168174 287287 162164 229235 110110 182182 260272 431432 105105 217217 291291 170170 297297 145145 176180 309309 129137 225231 198206 223225 222222 226254 366366 299301 238248 139139 175175 335389 308323 147153 245258 160176 324342 000000 232236 197197 184200 193193 236236 145145 157157 134140 331333 154158 185187 116120 127129 198208 251251 129129 284284 113113 192194 171171 204206 325326 308308 143143 247259 097111 385393 177183 335341 140146 182196 186186 148156 195207 159159 209213 189189 348349
Sbol , 086086 289303 321321 290290 136155 195195 110126 235235 273273 188192 173173 149151 290290 121131 154155 245247 218220 331335 259279 241243 270270 169171 112114 336337 256256 175187 289291 185217 184188 151151 118120 107107 133133 123123 102110 227229 382410 168174 287300 163166 229233 108110 176176 268270 432475 111117 217227 291291 170171 296296 145145 176180 309309 117129 225225 196196 219223 222222 228228 366366 297321 248248 139139 176176 000000 324353 161161 245245 160174 324342 377377 232232 195197 184184 193193 236236 145145 149157 140140 327327 158164 181181 120120 123127 198198 251251 129129 284284 113113 194194 163163 206206 327327 308308 143155 247259 111117 393395 177183 335336 140146 182182 186186 148156 207229 154159 211213 189191 351354
POP
Lev , 086088 299299 321321 290292 137156 179185 112112 235235 273273 192192 159159 149151 290290 133133 155155 239241 218220 333335 267285 241241 270270 169171 114118 337337 244258 177177 289289 196197 184188 151151 120120 107107 133133 123123 110110 227237 414414 172174 287287 163166 235235 132136 184184 226276 467467 105111 225227 291295 171171 296297 145149 176182 000000 125127 231231 198200 225225 222222 214228 366366 297301 236246 135145 168169 393423 335341 143153 256256 158158 342342 377377 244244 195199 184184 193193 236236 145155 119121 138138 331333 160160 177189 116122 131133 202202 251259 127129 281284 109117 194194 171171 204206 327328 308308 143145 256256 115123 000000 183189 336336 140140 176180 186186 150170 201203 158160 215215 189191 350351
Lev , 086086 289289 317321 290290 134165 191191 112112 226235 275275 190192 159159 149151 290290 119139 155155 241243 218218 343343 247249 241241 270270 165169 114132 336337 244256 171181 287303 196197 184184 151151 120120 107107 133133 123123 110110 243257 414414 174174 287287 164166 235235 110110 184184 254268 422440 105105 225227 291291 171171 297297 145145 180182 309309 129131 231231 206208 223225 222222 236246 366366 297299 260356 133135 168175 389391 295295 143185 254266 158158 342342 377377 250254 195197 184184 193193 236236 145145 149149 138138 333333 154154 185195 120120 129141 198208 251259 127137 284284 113117 194194 171171 206206 328328 308308 143153 247247 095095 000000 183183 336341 136136 186190 186186 146148 213217 159159 195195 189191 347352
Lev , 086086 289299 321321 290290 136137 179179 112120 235235 273275 190190 159175 149149 290290 131133 155155 241247 218220 333343 287371 241241 270270 169169 116116 336337 256268 189193 293299 196196 184184 151157 118120 107107 133133 123123 104110 229229 382410 172172 287287 163164 221235 108110 176184 236256 462471 105111 225225 291291 171171 296297 145145 180182 309309 127129 231231 206206 221225 222222 234246 366366 297297 238242 135141 169169 337391 325367 151161 254256 158158 342342 377377 232250 197199 184184 193193 236236 145145 117147 138138 331333 160160 183223 116116 129133 198202 259259 127129 281281 109117 192196 171171 204204 327328 308308 141143 244256 109119 393401 183183 335346 140140 182194 186186 152154 195217 159160 195195 189191 345349
Lev , 086086 289295 317321 290290 147163 179187 112112 235235 273275 192192 175181 149151 290290 117125 155155 241241 218218 335343 249261 241241 270270 169171 108116 336337 244256 179183 299299 197237 184188 151159 120120 107107 133133 111123 102110 231269 382382 172174 287299 163166 235235 110110 182184 000000 427428 105111 225225 291291 171171 296297 145145 176176 309309 127133 225225 196206 223225 222222 238242 366366 297297 236236 135145 169169 335353 315323 143151 256262 158158 338342 377379 238242 195195 184184 193193 236236 145145 125147 138138 331333 154160 181189 120120 133151 202202 251251 127133 281281 117117 192194 171171 204208 334334 308308 139143 247256 111115 389401 183189 336345 140140 182190 186186 140156 213215 160160 195215 189193 344354
Lev , 086088 295299 321321 290290 155159 179181 112122 235235 273275 190192 175175 149149 290290 117139 156157 241241 218220 335347 269395 241243 270270 169171 116118 336337 252256 169181 293299 193221 184184 151151 120120 107107 133135 123123 110110 231237 382414 174174 287288 164166 235235 110140 184184 000000 441472 105105 225227 291291 171171 297297 145147 180182 000000 123125 231231 196208 223225 222222 228242 366366 297299 236238 135141 169176 391393 325335 149161 256256 158158 342342 377377 234248 195197 184184 193195 236236 145145 117147 138138 331331 154154 199201 116120 129131 198202 251251 127129 284284 115117 194196 171171 204204 327327 308308 143143 247247 097117 393395 000000 335337 140140 190192 186186 172178 213213 159160 211217 187193 350352
Lev , 084086 299305 321321 290290 136155 179191 112112 235235 273273 192192 159175 149151 290290 133139 155155 245247 220220 333333 257391 241241 270270 169169 116116 336337 244270 169185 287289 193194 184184 151151 120120 107107 133133 123123 098102 227229 410414 172172 287299 163166 235235 110112 184184 248250 464474 105111 225227 291291 171171 297297 145145 180182 309309 119129 231231 196196 215219 222222 228234 366366 297297 236238 133135 168175 391391 323389 141143 255256 158158 342342 377377 252260 195197 184184 193193 236236 145147 125149 138138 333333 160160 179185 120122 129133 202202 251251 127129 281281 109109 194196 171171 204204 327327 308308 139151 247256 117133 397405 183183 337343 140140 194202 186186 138174 213221 159159 195215 187195 348356
Lev , 086086 281331 321321 290290 136151 185189 112112 235235 273273 192192 163173 149149 290290 131139 155155 241241 220222 343343 365383 241241 270270 169169 116118 336337 256256 169187 287289 193199 184184 151157 120120 107107 133133 123123 098110 221259 382414 174174 287299 162166 235235 108110 184184 260302 443480 111111 225229 291295 171171 296297 145145 176176 309309 125125 231231 196200 219221 222222 234234 365366 297299 236252 133135 169169 391393 441443 145149 256256 158176 324344 377377 236240 195195 184184 193193 236236 145145 147149 138138 331333 154154 181183 116120 129129 198198 251251 129129 284286 113113 192194 171171 204206 327328 308308 133143 247256 101119 393399 000000 337339 140140 181190 186186 156192 205213 157160 215217 189189 345352
Lev , 086086 305309 317321 290290 155155 185189 112112 235235 273275 192192 159175 149151 290290 129139 155155 241241 218220 335343 227355 241241 270270 169169 114122 336336 244244 177187 291297 196207 184184 157157 120120 107107 133133 123123 110110 227249 382382 174174 287287 163163 235235 110132 184184 234234 423469 105105 225227 291291 171171 296297 145145 176186 309309 123127 231231 196200 223225 222222 234234 366366 301301 236258 133135 169177 335389 295317 143149 256256 158176 324342 377377 236236 195197 184184 193193 236236 139145 125127 138138 333333 154154 181213 112122 123141 198198 251259 121141 281285 115115 194196 171171 204206 328328 308308 143151 244247 097123 000000 183183 340344 140146 182192 186186 156178 197221 159160 195211 189191 345346
Lev , 086086 295305 317321 290292 141155 187189 112118 235235 273273 192192 173175 149149 290290 139139 155155 241247 218218 335343 249261 241241 270270 169169 112120 336336 244256 179181 287299 196200 184188 151157 120120 107107 133133 111123 110110 231269 410414 172174 287289 162163 235235 110110 176184 232238 427427 105105 225227 291295 171171 296297 145145 176176 309312 125131 225231 190196 223225 222222 228236 366366 301301 242252 133141 169175 335423 327328 147185 254266 158176 324342 377377 236238 195195 184184 193193 236236 145151 117147 138138 331333 154154 183195 120120 129129 198202 251251 127135 281285 117117 194194 171171 206206 327328 308308 139149 247247 095119 389395 183183 341341 136140 182190 186186 148158 213217 157160 195207 189193 351351
Lev , 086086 293299 317321 290290 137155 187191 112122 235235 273273 188192 159159 149149 290290 133135 155155 241247 218218 335343 243369 241243 270270 169169 120134 336336 256270 177183 289293 193196 184188 151157 120120 107107 133133 123123 102110 227243 382382 172174 299299 162164 235235 108110 184184 234300 430470 105111 225225 291291 171171 297297 145145 176182 309309 125127 231231 196208 219223 222222 228244 366366 297301 236236 133149 175176 337391 315317 143149 256256 158176 324342 377377 236242 195195 188188 193193 236236 145147 117117 138138 327327 154154 209213 122122 129129 198208 251251 133133 277285 109113 192196 169171 204206 328334 308308 133143 247259 099101 389395 183189 340344 140140 180181 186186 172192 203217 159162 195215 187197 351351
Lev , 086086 289295 317321 290290 136159 179181 112124 232235 273275 188192 175181 149151 290290 133139 155158 241241 218218 343343 239251 241241 270270 169169 112118 337337 244258 169181 293299 194203 184184 151151 118120 107107 131133 123123 104110 227227 382382 172174 288300 163164 235235 116134 184184 260276 421429 111111 225227 291291 171171 296297 145145 176180 309309 127129 231231 196196 223225 222222 236240 365366 297299 240260 129133 169176 389393 327327 143145 254258 158176 324342 377377 236252 195197 184184 193193 236238 145145 123147 138138 327333 154160 193201 120120 131133 202208 251251 127127 281284 117117 196196 171171 204206 334334 308308 143153 247247 101115 393393 183183 338342 136136 180182 186186 158162 195195 159160 215217 189189 356356
Lev , 086086 289303 317321 290290 136136 179207 112112 235235 273273 188192 159173 149151 290290 131133 155155 235247 218220 335343 265391 241241 270270 169169 116116 336337 244256 179183 289299 196196 184184 151151 120120 107107 133135 123123 098098 229287 382410 174174 287287 162166 221235 110110 176184 228260 431474 105111 225225 291291 171171 297297 139145 176182 309309 119125 231231 196206 223225 222222 232240 365366 297303 238242 141141 169169 389393 327331 145145 254262 158176 324342 377377 236264 195197 184184 193193 236236 145145 117129 138138 331333 154154 181203 116120 129141 202202 251251 129133 281281 109109 194196 171171 206206 327328 308308 133143 247256 117119 397405 183183 337338 136140 181188 186186 160182 215215 159160 195213 189189 351356
Lev , 086086 289289 317320 290290 127163 179187 112122 232235 273273 188192 159175 149151 290290 125141 155155 241241 218218 335353 243275 241241 270270 169169 116132 336336 256270 177187 291299 203209 184184 151151 120120 107107 133133 123123 104110 227253 382410 172174 287287 162166 183235 110136 184184 276278 468476 105105 219225 291291 171171 297297 145145 176176 309309 125127 231231 196210 223225 222222 228238 366366 297301 236236 145145 176176 391393 295315 149151 254255 158176 324342 377377 236252 197199 184184 193193 236236 145151 117149 138138 333333 154154 189199 120120 129149 198198 251251 135135 281284 109113 194196 163169 204206 328328 308308 143149 256259 095119 393397 183189 332342 136140 000000 186186 148202 195217 159160 211217 189191 348351
Lev , 086086 289307 320321 290290 143164 177179 112112 229235 275275 188192 173175 151151 290290 131139 155156 241241 212218 333335 361371 241241 270270 169169 120134 336336 256256 169169 289299 196196 184188 151151 120120 107107 133133 123123 102110 227237 382410 172172 287287 163164 233235 110146 184184 240280 443463 105105 225225 291295 000000 296297 145145 176180 309309 127133 231237 196196 219225 222222 238240 366366 297297 238252 133135 169169 389391 319333 149151 256266 158158 340342 377377 232256 195197 184188 193193 236236 145145 115123 136138 331333 154154 181191 120120 127129 198198 251251 127127 281281 113117 196198 163169 204206 334334 000000 133143 247247 101105 393399 183183 340342 140140 182190 186186 180188 195221 159160 211211 187191 338346
Lev , 086086 297297 321321 290290 153163 179189 112112 235235 275275 192192 167177 149151 290290 133139 155157 241241 218218 335335 275383 241241 270270 169169 116122 336336 244256 189191 289289 196200 184184 151151 120120 107107 133133 111123 098110 225247 382410 174174 287287 166166 235235 110112 184184 228232 467469 105115 225227 291295 171171 297297 145145 180182 309309 125125 231231 184202 219227 222222 228234 366366 297297 238242 137137 169169 337391 333491 145145 257266 158158 342342 377379 244248 195197 184184 193193 236236 147151 117117 138138 331333 154154 195199 118120 129131 198208 251251 129135 281281 113117 194196 169169 206206 328334 308308 139143 244256 111115 393395 183183 336338 140140 182198 186186 138192 215217 159160 211215 189193 353355
Lev , 086086 289299 321321 290290 136155 187191 112112 226232 273275 192192 159175 151151 290290 135135 155156 241247 220220 333333 261283 241241 270270 165169 116116 336337 244244 183193 287293 192197 184188 151157 120120 107107 133133 111123 102102 245247 414414 174174 287288 166166 235235 106110 184184 232270 443469 111111 227227 291291 171171 296297 145145 182182 309312 123125 225231 198200 219225 222222 234236 365365 297297 238238 129131 168176 391405 315337 139145 254262 158158 342342 377377 242250 197197 188188 193193 236236 151153 115149 136140 327333 154160 181207 120122 131133 198217 251251 127127 284284 117117 194196 171171 204206 327328 308308 143143 244247 095113 389389 183189 337341 136140 000000 186186 170184 213219 157159 195215 187189 349350
Lev , 086086 293295 320320 290290 143155 181191 112112 232235 273273 188190 159175 149151 290290 131133 155156 241241 218218 335339 243347 241241 270270 169169 116116 336336 256260 177195 287289 196204 184184 151151 120120 107107 133133 123123 104110 227227 382414 172174 287300 162166 229235 110110 184184 228242 477481 105111 225225 291291 171171 297297 145145 182182 309309 125125 231231 196206 225225 222222 228228 366366 301301 238244 135137 169176 389393 337349 139147 255278 158176 324342 377377 236242 195199 184184 193193 236236 145145 115147 138138 331331 154154 195197 110112 129135 202231 251251 127127 277284 115117 196196 171171 204204 334334 308308 143143 241247 095099 393393 183183 340342 140140 182198 186186 162172 195215 159160 211219 193193 344353
Lev , 086086 297305 317321 290292 151159 179213 112114 232235 273275 190192 159175 149151 290290 133135 155158 241241 218218 335343 263367 241241 270272 169175 116120 336336 256256 169169 289291 196201 184184 151151 118120 107107 133133 111123 098104 227273 382382 172174 287287 162163 235235 110136 176184 232234 467470 105105 225227 291291 171171 297297 145145 176176 309309 123127 231231 196206 225225 222222 228240 366366 297301 234238 133133 169175 389389 328337 147165 254266 158158 342342 377379 262266 197197 184184 193193 236236 145149 121147 138138 327333 154154 195209 120120 129131 192210 251251 127127 281281 117117 194196 161171 204206 334334 308308 143143 247256 115123 395395 183189 339346 136140 186190 186186 148172 213219 159160 195215 193195 351351
Lev , 086086 295299 321321 290290 155157 179189 112122 235235 273275 188192 159179 147151 290290 133135 155155 241247 218218 335343 247247 241241 270270 169169 112138 336336 256256 169177 299299 193199 184188 151157 120120 107107 133133 123123 110110 227285 382414 172176 287287 163164 235235 110146 184184 234260 429467 105111 225227 291295 171171 297297 145145 180180 309309 127127 231239 196198 219225 222222 228234 366366 297301 236248 135135 175177 391405 295295 149151 254256 158158 342342 377377 242264 195195 184188 193193 236236 145145 117147 138138 331333 154160 189209 116120 129133 202212 251251 129135 281281 109109 194196 169171 204204 334334 308308 133143 247247 111115 389393 183183 335335 136140 182182 186186 142182 211215 159160 195195 187189 344352
Lev , 086086 305305 317320 290290 137157 179187 111112 235238 273273 190192 159175 149151 290290 117139 155157 241247 218220 333343 229271 241241 270272 169169 118118 336337 244256 177177 299299 214221 184184 151157 120120 107107 133135 123123 110110 227229 382410 174174 288300 164166 235235 108110 176184 246266 429432 105105 225227 295295 171171 297297 145155 180180 309309 125127 227231 200204 225225 222222 222242 365366 297299 236298 135139 169174 337391 295311 151171 266266 158158 342342 377379 250262 195195 184184 193193 236238 145145 125147 138138 331333 154154 181189 116116 131133 202213 251251 135135 281286 115117 194194 163171 204206 334334 308308 141145 247247 103111 391395 183195 332344 140140 176194 186186 156172 201217 159159 195199 189189 346349
Lev , 086086 289289 320321 290290 155157 185187 112112 235235 273273 190192 175181 149151 290290 135139 156156 241241 218218 335335 247263 241241 270270 167169 116134 336337 244244 181191 289289 193207 184188 151151 120120 107107 133133 123123 098110 251257 410410 174174 287287 163164 235235 108110 184184 268268 423463 105111 225225 291295 171171 296297 145145 180180 309309 121129 231231 194198 219225 222222 228248 366366 297299 236240 135145 168175 335337 321321 141177 254256 158158 342342 377377 234250 195195 184196 193193 236240 145153 123125 138138 331333 154154 189209 112120 129129 198199 251259 127131 281281 117117 194194 161171 204204 328334 308308 149153 256259 095113 393393 183183 337342 140140 182182 186186 220230 195213 159159 195195 189189 345345
Lev , 086088 289299 321321 290290 155157 179195 111122 235235 000000 190192 159159 149149 290290 117135 155155 247253 218220 333335 237369 241241 270270 171173 116116 336337 244244 169177 287299 196205 184184 151151 120120 107107 133133 123123 110110 227227 382382 172174 287299 163164 205235 110132 184184 234290 458471 105105 225227 291291 171171 296297 145145 180182 309309 129131 231231 196206 223225 222222 232280 365366 297297 238324 135147 169176 337391 461463 145177 256266 158158 342342 377377 238254 195197 184188 193193 236236 145147 117117 138138 333333 154160 177193 120122 129131 198213 251259 127129 277281 117117 196196 169171 204204 334334 308308 133153 247247 101113 391395 183189 335341 140140 186194 186186 148218 205209 159159 213219 189193 350357
Lev , 086086 301315 321321 290290 129155 179181 112112 235235 273275 192192 173175 149149 290290 125139 155155 241241 218218 335343 251377 241241 270270 169169 116116 336337 244256 187195 293299 194196 188188 151151 120120 107107 133133 123123 102110 227227 382382 174174 287299 162166 235235 110140 176184 302302 474480 105111 225225 291295 171171 297297 145145 176182 000000 125129 231237 206206 225225 222222 228234 366366 297301 246316 133147 169176 391393 321323 145151 254256 158158 342342 377377 250252 195195 184188 193193 236236 145151 117147 138138 331333 154154 173201 116120 129129 198210 251251 121129 281284 113113 194196 171171 204206 327327 308308 143143 247259 101105 389393 183183 336339 140140 182182 186186 148170 000000 159159 195195 187189 350356
Lev , 086086 299301 317321 290290 137157 185191 112112 232235 273275 192192 173173 149149 290290 133133 153155 235241 218218 343343 271377 241241 270270 169171 116124 337337 244256 177177 289291 196201 184184 151157 120120 107107 133133 123123 098110 227227 382382 172174 287287 162164 235235 108110 184184 236266 423480 105105 227227 291291 171171 296297 145145 176176 309309 123125 231231 196206 223225 222222 276284 366366 297299 238248 145145 176176 391393 319323 155185 246268 158158 342346 377377 238268 197197 184188 193193 236236 145151 117147 136138 331333 154154 183189 120120 141143 198204 251259 127127 281284 117117 194196 161171 204210 334334 308308 143149 256259 111123 393395 183183 338338 140140 182183 186186 140176 209215 157160 195195 189191 345352
POP
Kro , 086086 301301 321325 290290 128151 195195 122122 235235 273275 186190 159173 149151 290290 121121 155155 237245 218220 331343 241287 241243 270270 169169 100112 336337 256256 177191 289291 191211 184184 151151 120120 107107 129133 123123 110110 257257 382414 168174 286286 164164 229229 108110 182184 222256 469476 103103 217227 291291 171171 297297 145145 176176 309309 117139 225231 196198 223223 222222 228228 365366 297321 238248 135139 169175 391391 309323 145147 246256 158160 342342 377377 234236 195197 184184 195199 236236 145145 119149 138140 327331 158158 189189 118120 127129 198209 259259 129129 284284 113113 192194 171171 206206 327327 308308 151151 247259 103103 391393 183183 342344 146146 180186 186186 180214 195201 159159 211213 189191 345355
Kro , 086086 301303 317320 290290 149155 179179 112112 235235 273273 192192 173173 149151 290290 113139 154155 237249 218220 331343 261265 241243 270270 169169 116120 336336 256256 183191 295295 196199 188188 151157 120120 107107 133133 123123 110110 227253 382414 172174 286299 162164 235235 108110 184184 266278 433476 103105 217217 291291 170171 296296 145145 180180 309309 125129 231231 196198 219219 222222 226228 366366 321321 248252 129139 175175 335335 311323 141151 255256 158160 342342 377377 232236 195197 184184 193193 236238 145145 117131 138138 327331 154158 177179 112122 131137 209211 251259 125131 281284 117117 192196 163163 204236 334334 308308 139143 235247 111121 389399 181183 337338 140146 180181 186196 162174 207215 154160 211211 189189 351353
Kro , 086086 297303 321321 278290 155161 181195 122131 232235 273273 190192 173173 149151 288290 117133 155156 241245 220220 333335 239265 243243 270270 169169 120128 337337 256256 175189 295295 198198 184184 151151 120120 107107 133133 123123 110110 227245 410410 168168 287287 164166 229229 108108 184184 224278 468476 111121 227229 291291 170170 296297 145145 176180 309309 121125 231231 198206 223225 222222 228228 366366 297321 248256 137139 175175 393393 322322 147155 245258 158160 342342 377377 236240 195197 184188 193193 236238 145145 119149 138140 327331 160160 187187 112118 127137 207209 259259 127135 281284 113117 192194 163163 204206 327334 308308 143151 247259 113119 389393 177183 334344 136146 181181 186186 154156 195213 154158 193217 189191 351353
Kro , 086086 295301 321321 278278 127127 179195 112135 235235 273275 188192 161173 149149 290290 121139 155155 241247 220220 333335 247279 241243 270270 169169 112132 336337 244272 187191 289295 197215 184188 151151 120120 107107 129129 123123 110110 245257 410414 168174 286286 162163 235235 108110 184184 224272 452470 103121 219229 291291 171171 296297 145145 176176 309309 125129 225231 198206 223223 222222 224228 366366 321321 238252 135139 169175 335447 324325 147151 245246 160176 324342 377377 230236 195195 184184 193193 236236 145147 119119 138142 327327 154160 179185 112120 133141 198208 259259 135139 281281 117117 192194 163171 204204 327327 308308 143153 247259 111121 391399 177183 335339 140140 182191 186186 140174 201217 154159 213213 187189 353355
Kro , 086086 299301 321321 278290 126161 179195 115122 232235 273273 186188 159173 149149 290290 121139 155155 241247 218218 335343 261371 241241 270270 169169 116118 336336 256272 177189 289295 193196 184184 151157 120120 107107 133133 123123 110110 227257 382410 168172 286287 164164 235235 108110 182184 224256 432470 105105 217217 291291 170171 296296 143143 176176 309309 127129 225231 196206 219223 222222 224226 366366 297299 246370 139139 169176 335447 295324 141147 245256 158176 324342 377377 230236 195195 184184 193193 236236 145147 119129 138138 327327 154154 181185 116116 129143 000000 259259 129133 284284 113117 192194 163163 204206 327334 308308 143143 247247 000000 395395 183183 342343 140146 000000 186186 156182 201223 154159 213217 189195 350355
Kro , 086086 289301 321321 290290 127127 193193 122122 232232 273273 190192 159175 149149 290290 117139 155155 245245 218220 331343 267293 243243 270270 169173 104118 336336 256270 173189 289289 211211 184188 151151 120120 107107 163199 123123 110110 229257 382382 168174 286300 164166 229229 108110 184184 248256 461469 103105 217225 291291 170171 297297 145145 180180 309309 129135 225231 196198 219219 222222 224226 366366 297321 238250 139141 169175 335447 280295 141145 245255 160176 324342 377377 236238 195197 184184 193193 236236 145147 117119 138138 327331 154158 177189 120120 129129 198202 251259 129129 281284 111111 192194 171171 204206 327327 308308 143151 259259 097111 391399 177183 332343 136142 182182 186186 148162 201215 158160 211213 189191 345349
Kro , 086086 301303 321321 290290 140145 187189 112122 235235 273275 192192 159175 149151 290290 121135 154156 241251 218220 331343 247279 241243 270270 169171 112112 336337 256256 189191 295295 188214 184184 151151 120120 107107 133133 123127 104110 247249 410414 174174 287287 166166 229229 108110 176184 222224 433470 105111 217225 291291 170170 297297 145145 176176 309309 117129 231235 196196 223225 222222 224228 365366 297299 246332 133139 169169 335335 295323 143145 245245 160160 342342 377377 230236 195197 184184 193193 234236 145151 119119 138138 327331 158158 179183 116120 129141 198207 251251 125129 281284 113113 194194 163171 204206 334334 308308 143151 247256 115117 391393 177183 334338 140140 182199 186186 142152 195207 154160 211213 189189 352353
Kro , 086086 289303 321321 278290 136145 195195 122122 235235 273273 192192 173175 149151 290290 117121 155156 245245 218220 335335 247267 241243 270276 169169 128132 336336 256272 181189 289295 185196 184184 151151 120120 107107 129129 123123 110110 229257 382410 174174 286287 162166 193229 108108 182184 222222 432446 103105 217225 291295 171171 296297 145145 180180 309309 129129 225231 196198 223225 222222 226228 366366 297321 248332 133141 175175 335335 280311 141149 254255 160160 342346 377377 240242 197197 188196 193193 236238 145147 119119 138140 327327 158164 181181 120122 127129 200215 251251 129137 281284 113115 192196 163163 204206 327327 308308 143145 259259 097125 393393 177183 334334 140142 180208 186186 148186 201223 155155 211221 189189 350353
Kro , 086086 299303 320321 290290 126127 179195 000000 235235 273275 190192 161173 145151 290290 123133 155155 241245 218218 335343 279279 241243 270270 169169 132140 336337 256256 173191 289295 196208 184184 151151 118120 107107 129133 123123 110110 245257 382382 168174 286299 164164 193235 108108 182182 222222 457461 105117 217227 291291 170171 297297 145145 176176 309309 129137 231231 196198 225225 222222 230230 366366 321321 238248 139139 175175 391391 297325 151155 245255 160176 324342 377377 236236 195197 184196 193193 236236 145151 119155 138140 331331 158160 179185 116120 129129 202216 251251 121137 284284 113115 192194 171171 206208 334334 308308 143143 247259 103111 389391 177183 335341 140146 180190 186186 140190 217221 157158 213213 189193 347353
Kro , 086086 287297 321321 290290 127136 181191 112118 232235 273275 188192 159173 149159 290290 121123 155156 241245 220220 331333 261279 241241 270270 169169 116120 336336 256274 175191 289295 193194 184184 151151 120120 107107 133133 123123 110110 227241 382382 168174 287287 162166 229235 108108 182184 258302 432455 105111 217229 291291 171171 296296 145145 176180 309309 129139 231231 196198 219223 222222 228228 366366 297299 238274 139139 169175 335447 311311 143155 245258 160176 324342 377377 236240 195195 184184 193193 236236 145151 119159 138138 327333 160160 189199 116120 129129 200208 259259 129135 281284 113113 192192 163163 204206 327327 308308 143143 259259 113115 391395 183183 338341 140142 181182 186186 142188 207207 154159 211213 189193 345345
Kro , 086086 289301 321321 278290 127149 179195 122124 232235 273273 188190 159167 149149 290290 113127 155156 241247 220220 331333 233267 243243 270270 169173 106116 336336 256256 179187 295295 196199 184188 151151 120120 107107 129133 123123 110110 229249 410410 168172 286300 162164 193235 108110 182184 256256 468470 103117 217229 291291 171171 296297 145145 180180 309309 127127 231231 196200 223223 222222 224228 366366 321321 238248 139147 176176 335335 295322 149157 245254 158158 342342 377377 230236 195197 184184 193193 236236 143151 119149 138138 327327 154156 183189 120120 127129 198202 259259 129137 284284 113121 192196 163171 204222 334334 308308 141149 247247 111119 393403 177183 334336 140142 182191 186186 166174 201211 154159 211213 191193 345346
Kro , 086086 301303 321321 278290 127127 179195 112122 235235 273279 186190 159167 149149 290290 117139 155155 245247 218220 331335 279283 243243 270270 169169 112132 336336 256256 175175 289299 194219 188188 151157 120120 107107 129133 123123 104110 227227 382414 172174 286286 162164 229235 108110 176184 224224 427469 103111 217225 291291 171172 297297 145145 180182 309309 129135 225231 196196 219223 222222 228228 366366 321321 238252 135147 175176 391391 318338 143149 245266 158176 324342 377377 236242 195197 184188 193193 236238 145145 117119 136138 327331 158164 189191 116120 129137 207210 259259 135137 280284 113119 192194 163171 203204 327327 308308 143143 259259 113115 391395 177181 334335 146146 182182 186186 148192 217219 154160 197219 189193 352353
Kro , 086086 297301 321321 290290 127136 179195 121122 235235 273275 190192 167177 149151 290290 127133 155155 237241 218218 335343 247267 243243 270270 169173 112120 336337 256256 177187 295295 195196 184188 151151 120120 107107 129133 123123 110110 227227 382414 174174 286286 164166 235235 110116 182184 222288 432432 103111 225227 291291 171171 296296 145145 176180 309309 129139 231231 198206 219223 222222 214224 365366 297297 238256 133139 175175 391391 323327 149149 245245 160176 324342 377377 236242 195197 184184 193193 236236 145151 117119 134140 327327 158160 189199 112120 129129 000000 251259 127135 284284 115115 192196 171171 206206 327327 308308 143145 247259 000000 391393 183183 332339 146146 000000 186186 148192 201227 158160 213217 191191 345345
Kro , 086086 289301 321321 290290 127135 179195 112122 235235 273275 188188 161181 149151 290290 131133 155155 241245 218220 331335 247265 241243 270270 169169 112116 336337 256256 187187 289291 191194 184188 151151 120120 107107 133133 123123 110110 229231 410410 172174 287299 164166 229235 108110 184184 224256 469474 103105 217229 291291 170170 296297 143145 180180 309309 125125 225231 198200 223223 222222 226228 366366 297321 236254 137139 169169 335397 311324 141147 245255 160160 342342 377377 240242 197197 184196 193193 232236 145147 117119 138138 327331 154160 191199 112120 141143 198198 259259 129131 284284 115115 192194 163171 204224 327327 308308 143151 247259 117119 389395 177183 334342 146146 180198 186186 152166 201207 154154 213213 191191 346353
Kro , 086086 287301 321321 290290 136151 185195 122135 235235 273273 188192 159175 151151 290290 137139 155155 241247 218218 333335 243371 241243 270270 169173 104118 336336 256256 175175 289289 191191 184188 151151 120120 107107 133133 123123 104110 229229 382410 172172 286287 164164 229235 110110 184184 224256 469476 103103 217217 291291 170171 296296 145145 176176 309309 129129 225231 196196 221223 222222 228228 365366 297299 248252 139139 175176 335441 324326 151175 245256 158160 342342 377377 230232 195197 184184 193193 236236 145147 119159 138138 327331 154156 179179 116120 129137 202209 251259 129129 284284 115115 192194 161169 204206 327334 308308 139143 259259 115121 391393 177183 334338 146146 190192 186186 140174 195201 159159 213215 189189 345349
Kro , 086086 287301 321321 290290 127149 179179 122133 235235 273273 190190 173175 149149 290290 127139 156158 241245 218218 331341 227265 241241 270270 169169 108120 336337 244256 189193 000000 191196 184188 151151 120120 107107 133133 123123 110110 227245 382410 172174 287287 164164 229235 110110 182184 220272 433434 105105 225229 291291 171171 296297 143145 176180 309309 125129 225225 200206 223225 222222 214224 365366 321321 238238 135135 169176 335447 311314 141159 255256 158176 324342 377377 232236 195197 184184 193193 236236 143145 119119 136136 327329 154158 179199 120120 129133 208215 251259 129137 281284 117117 192194 171171 203206 327327 308308 139149 256259 111123 393393 177183 338342 146146 180182 186186 138184 201227 159159 211213 189189 351351
Kro , 086086 301303 317321 290290 126145 179181 122122 232235 273273 190192 173173 149151 290290 117139 155156 241247 218220 333343 247271 243243 270270 163167 116118 336336 256270 175175 289289 188199 184184 151151 120120 107107 133205 123123 110110 227249 382414 172174 286300 162164 229235 108110 184184 256278 434470 111121 225225 291291 170170 297297 145145 176180 309309 129139 225225 196206 219219 222222 226228 366366 297321 236344 139139 175175 345345 326329 151151 245256 158160 342342 377377 230278 195195 184188 193193 236236 145151 119121 138138 327331 154160 181189 116120 121129 209210 251259 129137 284284 113117 192196 161171 204206 327327 308308 145151 259259 125125 393393 177183 335338 136142 184186 186186 142148 207217 154159 213213 193195 345346
Kro , 086086 289303 321321 290290 127127 185191 118122 232235 273275 190192 159175 151151 290290 113143 155156 245247 218218 335343 273273 241241 270270 163169 118118 336337 256270 175191 295295 191215 184188 151151 120120 107107 133133 123123 104110 227245 382382 172172 286300 164166 229229 108110 182184 218222 433471 103117 217227 291291 170171 297297 145145 180180 309309 121125 225225 198206 223225 222222 226228 366366 297297 252256 133139 169169 405405 314353 149149 245253 158176 324342 377377 232232 195197 184184 193193 236236 145145 117125 138140 327331 158160 187199 112118 129133 202215 259259 129129 281281 113113 192194 163163 204222 000000 308308 143149 247247 097115 393395 183183 336338 140146 190191 186186 172180 195201 159159 211211 189191 345349
Kro , 086086 289295 317321 290290 127140 181183 122122 232235 273275 188190 167177 149151 290290 117143 154156 243247 220220 331333 247267 241243 270270 169169 112128 337337 256256 175177 289295 193202 184188 151157 118120 107107 133133 123127 104110 227245 382410 172174 286286 163166 229229 108108 176184 222256 432433 103103 217227 291291 170171 296297 145145 180180 309309 127149 225239 196198 219223 222222 226228 365365 297321 248332 139141 175175 335391 280318 145149 245253 158158 342342 377377 232238 195197 184188 193193 236236 145151 119119 140140 331331 158158 181195 116120 129137 209213 259259 129129 281284 111113 192194 163163 204206 334334 308308 143167 235259 111111 391401 177183 334344 140140 180186 186186 142184 201207 159160 211213 189193 345349
Kro , 086086 299301 321321 290290 128145 189195 121122 235235 273273 188188 159159 149151 290290 117125 155155 245247 220220 335335 265265 241243 264270 169169 120132 337337 244272 187189 295295 188194 184188 151157 118120 107107 137199 123123 110110 227229 382382 172172 286287 164164 229229 110110 176184 224268 433469 103105 217225 291291 170171 296297 145145 180182 309309 129137 225231 196206 219223 222222 228230 366366 321321 248286 139147 170175 335447 314324 149175 245245 160176 324342 377377 236236 195195 184184 193193 236236 147147 117119 134138 327331 158160 199199 112120 127141 198198 251259 129135 281281 111113 194194 163163 204204 000000 308308 143145 247268 111117 391393 183183 341343 134146 182182 186186 162174 219221 154159 209211 189195 345352
Kro , 086086 287289 321321 290290 136149 191195 112122 232235 273273 188188 161163 151151 290290 133139 155155 237239 218220 333333 247247 243243 270276 169169 112112 336336 270272 177177 289289 209216 184184 151151 120120 107107 129129 123123 110110 227227 382410 168172 286287 164166 229235 108110 176182 222256 433469 103117 225229 291291 171171 296296 145145 176176 309309 137137 231235 198198 223223 222222 228234 366366 301323 238244 135139 169175 441447 313327 147147 245245 158176 324342 377377 236246 195197 184188 193193 236236 143143 149149 138140 327331 164164 181189 112116 133133 198208 251259 129133 281284 113115 194194 000000 206206 334334 308308 143143 247259 113119 399403 177183 334344 136146 190191 186186 148166 217221 158158 213221 189195 347352
Kro , 086086 295297 317321 290290 127127 179195 112119 232235 275275 190192 159175 149149 290290 117127 154155 245251 218220 325343 257279 241241 270270 169169 116140 336336 256270 187189 295295 185206 184188 151151 120120 107107 133133 123123 104110 227227 382414 174174 287300 164166 229229 108110 182184 256278 434469 103111 217217 291291 171171 296297 145145 176180 309309 125137 231231 198198 225225 222222 230314 366366 297321 248252 139139 175175 391405 318328 141149 245256 158158 342342 377377 238296 195195 184184 193193 236236 145151 119119 138138 327331 158164 179199 112120 127129 202209 251259 129129 281284 113117 194194 171171 204222 327327 308308 143151 247259 103125 389399 183183 338342 146146 186198 186186 174188 201207 159160 211217 189195 350352
Kro , 086086 289299 321321 290290 127136 185195 133135 229235 273273 186190 159173 149149 290290 133141 155155 237241 220220 325331 265279 243243 264270 169169 116116 336336 256256 171177 291295 203207 184184 151151 118120 107107 129133 123123 110110 227245 382414 172174 286287 164166 229235 110110 184184 224236 469469 111111 225229 291291 171171 296296 145145 180180 309309 129137 225225 196200 223223 222222 226230 366366 297321 236250 137139 175176 335391 295295 141145 245255 160160 342342 377377 232260 195197 184188 193193 236236 145145 159159 138140 327327 158164 179199 116116 127129 202209 251259 135141 284284 113113 192194 171171 204204 334334 308308 143151 247247 103117 393395 177183 334334 136140 180184 186186 148186 201217 158160 197221 189191 345350
Kro , 086086 289289 321321 290290 127127 191191 122122 235235 273275 188192 159161 149149 288290 127127 155155 241247 220220 333335 249249 241241 270270 169169 120128 336337 256270 191191 287295 194198 184184 151151 120120 107107 133133 123123 104110 227253 382410 172174 286287 164166 235235 108110 176184 222268 444458 103105 229229 291291 170170 296297 145145 180180 309309 129137 231231 198204 223223 222222 228240 366366 297321 238254 137139 169175 391391 319319 141143 245255 158176 324342 377377 236236 195195 184184 193193 236236 145151 125149 138138 327331 158164 179181 112120 127133 000000 251259 127137 284284 113115 192194 000000 204204 334334 308308 143155 235247 000000 389395 177183 340341 140146 000000 186186 166190 211217 154159 211217 191195 349352
POP
Ska , 086086 000000 321321 290290 155155 215217 112122 235235 273273 192192 175175 151151 290290 133133 155155 247247 218218 335343 247251 241241 270270 169169 108120 337337 256256 167199 289299 191194 184188 157157 120120 107107 207229 123123 110110 233233 382382 172174 299299 166166 235235 110110 176184 252280 429477 111111 227227 291291 171171 296296 145145 182182 309309 127127 231231 198198 219219 222222 228228 366366 297297 238238 133143 169170 389393 369383 149155 245245 158158 342342 377377 232232 197197 184184 193193 236236 145145 125129 138138 331331 154154 177177 112112 131131 202208 251251 127127 281281 113113 194194 000000 204204 327327 308308 139143 247247 111119 389389 183183 335338 140140 190190 186186 148148 213217 157159 187187 189189 355355
Ska , 086086 000000 321321 290290 137155 215217 112124 235235 273273 192192 175177 151151 290290 133133 155155 247247 218218 335335 247247 241241 270270 169169 120120 336336 256256 167195 289289 191197 188188 157157 120120 107107 203223 123123 110110 247247 382382 172172 299300 166166 235235 110110 184184 250280 472472 111111 227227 291291 171171 296296 145145 182182 309309 127127 225231 198198 219219 222222 228234 366366 297297 238238 133145 169169 389393 363373 157159 245245 158158 342342 377377 232232 197197 184184 193193 236236 145145 125125 138138 331333 154154 177177 112120 131131 202208 251251 127127 281281 000000 194194 000000 204204 327327 308308 139139 256256 111119 389389 183183 337338 140140 190190 186186 148148 213215 159159 187215 189189 354354
Ska , 086086 000000 321321 290290 155155 197217 112124 235235 273273 192192 175175 151151 290290 133133 155155 247247 218218 335335 247251 241241 270270 169169 116120 337337 256256 167169 289299 191195 188188 157157 120120 107107 195223 123123 110110 233247 382382 172174 299300 166166 235235 110110 176176 000000 472472 111111 227227 291291 171171 296296 145145 182182 309309 127127 225231 198198 219219 222222 228228 366366 297297 238238 143143 168170 389393 000000 149159 245245 158158 342342 377377 232232 197197 184184 193193 236236 145145 125125 138138 331331 154154 177177 112112 131131 202202 251251 127127 281281 113113 194194 000000 204204 327327 308308 139143 256256 111119 389389 183183 335337 140140 190194 186186 148148 213213 157159 187187 189189 354357
Ska , 086086 000000 321321 290290 155157 205223 112124 235235 273273 192192 175177 151151 290290 133133 155155 247247 218218 335347 247247 241241 270270 169169 120120 337337 256256 167195 289299 197199 184188 157157 120120 107107 185207 111123 110110 233247 382382 172172 299299 166166 235235 110110 184184 252254 428475 111111 227227 291291 171171 296297 145145 182182 309309 127127 231231 196198 219219 222222 228228 366366 297297 238238 143145 168169 389389 339371 157157 245245 158158 342342 377377 232232 197197 184184 193193 236236 145145 125125 138138 331331 154154 177191 112120 131131 202202 251251 127127 281281 113113 194194 000000 204204 327327 308308 139139 247256 111119 389389 183183 335337 140140 190190 186186 148148 213213 157157 187215 189189 357357
Ska , 086086 000000 321321 290290 155157 185217 124124 235235 273273 192192 175177 151151 290290 133133 155155 247247 218218 335335 000000 241241 270270 169169 116120 337337 256256 167167 299299 197197 188188 157157 120120 107107 217217 123123 110110 233247 382382 172172 299299 166166 235235 110110 176176 254284 472475 111111 227227 291291 171171 296296 145145 182182 309309 127127 225231 198198 219219 222222 228228 366366 297297 238238 143145 169169 389389 351441 155155 245245 158158 342342 377377 232232 197197 184184 193193 236236 145145 125125 138138 331331 154154 177177 120120 129131 202202 251251 127127 281281 113113 194194 000000 204204 327327 308308 139139 247256 119119 389389 183183 337338 140140 190190 186186 148148 000000 157159 187215 189189 355357
Ska , 086086 000000 321321 290290 155155 215219 112112 235235 273273 192192 175175 151151 290290 133133 155155 247247 218218 335343 245251 241241 270270 169169 116120 337337 256256 167167 299299 189197 184188 157157 000000 107107 225229 123123 104110 233247 382382 000000 299300 166166 235235 000000 176176 000000 428472 111111 227227 291291 171171 296296 145145 182182 309309 127127 000000 196198 219219 222222 228228 000000 297297 238238 143145 169169 389393 000000 155157 245245 158158 342342 377377 232232 197197 184184 193193 236236 145145 125125 138138 331331 154154 177177 112120 131131 202202 251251 127127 281281 113113 194194 000000 204204 327328 308308 143143 247256 119121 389389 183183 335338 140140 190190 000000 144148 000000 157157 187187 189189 355357
Ska , 086086 000000 321321 290290 155157 211217 112124 235235 273273 192192 159175 151151 290290 133133 155155 247247 218218 343343 247247 241241 270270 169169 120120 336337 256256 167167 289299 194199 184188 157157 120120 107107 223229 123123 110110 247247 382382 172174 299299 166166 235235 110110 176176 238254 472472 111111 227227 291291 171171 296296 145145 180182 309309 127127 225231 196198 219219 222222 228234 366366 297297 238238 145145 169169 389389 379381 149171 245245 158158 342342 377377 232232 197197 184184 193193 236236 145145 125125 138138 331331 154154 177191 112112 131131 202202 251251 127127 281281 113113 194194 000000 204204 327327 308308 139143 247256 111119 389389 183183 337338 140140 190190 186186 148148 213213 157157 187215 189189 348357
Ska , 086086 000000 321321 290290 155155 205215 112124 235235 273273 192192 175175 151151 290290 133133 155155 247247 218218 335335 247247 241241 270270 169169 120120 337337 256256 167193 289299 197197 188188 157157 120120 107107 229231 123123 110110 233247 382382 172172 299300 166166 235235 110110 176184 262274 429471 111111 227227 291291 171171 297297 145145 182182 309309 127127 231231 196198 219219 222222 000000 366366 297297 238238 145145 169169 389389 371371 149155 245245 158158 342342 377377 232232 197197 184184 193193 236236 145145 125125 138138 331331 154154 177177 112112 129131 202208 251251 127127 281281 113113 194194 000000 204204 327327 308308 139139 256256 115119 389389 183183 337338 140140 190190 186186 148148 215215 157159 187187 189189 000000
Ska , 086086 289289 321321 290290 137155 211227 112124 235235 273273 192192 175175 151151 290290 133133 155155 247247 218218 335343 247251 241241 270270 169169 120120 337337 256256 167195 289299 195195 188188 157157 120120 107107 227233 123123 110110 247247 382382 172174 300300 166166 235235 110110 184184 244274 470472 111111 227227 291291 171171 296296 145145 180182 309309 127127 225231 196198 219219 222222 228228 366366 297297 238238 143145 169170 389409 000000 155157 245245 158158 342342 377377 232232 197197 184184 193193 236236 145145 125125 138138 331333 154154 177177 112120 131131 202202 251251 127127 281281 113113 194194 000000 204204 327327 308308 139139 247256 111111 389389 183183 337337 140140 190190 186186 148148 213217 157157 187215 189189 355357
Ska , 086086 289289 321321 290290 155155 205221 124124 235235 273273 192192 159175 151151 290290 133133 155155 247247 218218 335335 247247 241241 270270 169169 108120 337337 256256 167195 289299 197197 188188 157157 120120 107107 207213 123123 110110 233233 382382 172174 299300 166166 235235 110110 176184 252256 428472 111111 227227 291291 171171 296297 145145 180182 309309 127127 225231 196198 219219 222222 228234 366366 297297 238238 143145 169169 393393 359363 155163 245245 158158 342342 377377 232232 197197 184184 193193 236236 145145 125125 138138 331331 154154 177191 112120 129131 202202 251251 127127 281281 113113 194194 000000 204204 327327 308308 139143 247256 111119 389389 183183 335338 140140 190190 186186 144148 213213 157159 187187 189189 356358
Ska , 086086 000000 321321 290290 155155 205223 112124 235235 273273 192192 175175 151151 290290 133133 155155 247247 218218 335343 247251 241241 270270 169169 112112 337337 256256 169169 289299 194195 188188 157157 120120 107107 221221 123123 110110 247247 382382 172174 299300 166166 235235 110110 176184 250280 472472 111111 227227 291291 171171 296297 145145 182182 309309 127127 231231 198198 219219 222222 228228 366366 297297 238238 133145 169169 389389 355379 157157 245245 158158 342342 377377 232232 197197 184184 193193 236236 145145 125129 138138 331331 154154 177177 112120 129131 202202 251251 127127 281281 113113 194194 000000 204204 327327 308308 139139 256256 115119 389389 183183 337337 140140 190190 186186 148148 213215 159160 187187 189189 343356
Ska , 086086 000000 321321 290290 155155 215217 124128 235235 273273 192192 175175 151151 290290 133133 155155 247247 218218 335343 247251 241241 270270 169169 112120 337337 256256 167167 299299 191197 188188 157157 120120 107107 197233 123123 110110 233247 382382 172174 299299 166166 235235 110110 184184 252280 470472 111111 227227 291291 171171 296296 145145 182182 309309 127127 225231 198198 219219 222222 228228 366366 297297 238238 145145 169170 393393 349371 155157 245245 158158 342346 377377 232232 197197 184184 193193 236236 145145 121125 138138 331331 154154 177177 112112 131131 202202 251251 127127 281281 113113 194194 000000 204204 327327 308308 139139 256256 115119 389389 183183 337338 140140 190190 186186 148148 213213 157157 187215 189189 355355
Ska , 086086 289289 321321 290290 155155 185217 124124 235235 273273 192192 175175 151151 290290 133133 155155 247247 218218 343343 247247 241241 270270 169169 116120 337337 256256 167193 299299 191197 184184 157157 120120 107107 227229 123123 110110 233247 382382 172174 299299 166166 235235 110110 176184 244280 470472 111111 227227 291291 171171 296297 145145 180182 309309 127127 225231 196198 219219 222222 228228 366366 297297 238238 133145 169169 389393 363401 157157 245245 158158 342342 377377 232232 197197 184184 193193 236236 145145 125125 138138 331331 154154 177177 112120 131131 202202 251251 127127 281281 113113 194194 000000 204204 327327 308308 139143 256256 115119 389389 183183 335337 140140 190190 186186 148148 213213 157157 187187 189189 354356
Ska , 086086 000000 321321 290290 155155 215229 124124 235235 273273 192192 175175 151151 290290 133133 155155 247247 218218 335343 247247 241241 270270 169169 120120 336337 256256 167199 289299 189191 184188 157157 120120 107107 191225 111123 110110 233247 382382 172174 299300 166166 235235 110110 176184 254254 428428 111111 227227 291291 171171 296296 145145 182182 309309 127127 225231 196196 219219 222222 228240 366366 297297 238238 143145 169169 389393 000000 155157 245245 158158 342342 377377 232232 197197 184184 193193 236236 145145 125125 138138 331331 154154 177177 112112 129131 202202 251251 127127 281281 113113 194194 171171 204204 327327 308308 139139 247256 119119 389389 183183 337338 140140 190190 186186 148148 213215 157157 187187 189189 355357
Ska , 086086 000000 321321 290290 137155 185229 112124 235235 273273 192192 175177 151151 290290 133133 155155 247247 218218 335335 245247 241241 270270 169169 120120 337337 256256 167167 299299 197197 184188 157157 120120 107107 213217 123123 110110 233247 382382 172174 299299 166166 235235 110110 176184 254256 472472 111111 227227 291291 171171 296296 145145 182182 309309 127127 231231 196198 219219 222222 228236 366366 297297 238238 143145 169169 389389 351351 149149 245245 158158 342342 377377 232232 197197 184184 193193 236236 145145 125125 138138 331331 154154 177191 112112 131131 202202 251251 127127 281281 113113 194194 000000 204204 327327 308308 139139 247256 113115 389389 183183 337338 140140 190190 186186 148148 213213 157157 187187 189189 353357
Ska , 086086 000000 321321 290290 137155 229237 112112 235235 273273 192192 175175 151151 290290 133133 155155 247247 218218 335343 247251 241241 270270 169169 120120 337337 256256 167195 299299 197197 188188 157157 120120 107107 201229 123123 110110 247247 382382 172174 299300 166166 235235 110110 176184 250280 472472 111111 227227 291291 171171 296296 145145 182182 309309 127127 231231 196198 219219 222222 228228 366366 297297 238238 145145 169169 389389 000000 149155 245245 158158 342342 377377 232232 197197 184184 193193 236236 145145 125129 138138 331331 154154 177177 112120 131131 202202 251251 127127 281281 113113 194194 000000 204204 327327 308308 139143 256256 119119 389389 183183 337337 140140 190190 186186 148148 213213 157157 187187 189189 356356
Ska , 086086 000000 321321 290290 155155 205215 124124 235235 273273 192192 175175 151151 290290 133133 155155 247247 218218 343343 247251 241241 270270 169169 110120 337337 256256 167193 299299 195197 188188 157157 120120 107107 231235 123123 110110 233247 382382 172172 299300 166166 235235 110110 176184 250262 429472 111111 227227 291291 171171 296296 145145 182182 309309 127127 231231 196198 219219 222222 228228 366366 297297 238238 143145 169169 389393 401401 155163 245245 158158 342342 377377 232232 197197 184184 193193 236236 145145 121121 138138 331333 154154 177177 112120 131131 202202 251251 127127 281281 113113 194194 000000 204204 327327 308308 139139 000000 115119 389389 183183 337338 140140 190190 186186 144148 213213 157157 187187 189189 353355
Ska , 080086 000000 321321 290290 155155 205223 112122 235235 000000 192192 175175 151151 290290 133133 155155 247247 000000 335335 245247 241241 270270 169169 108108 337337 256256 167171 289299 191191 188188 157157 120120 107107 193231 123123 110110 233245 382382 174174 299300 166166 235235 110110 176184 252254 472472 111111 227227 291291 171171 296296 145145 182182 000000 127127 225231 196196 219219 222222 236236 366366 297297 238238 143143 169169 389389 381381 155155 245245 158158 342342 377377 232232 197197 184184 193193 236236 145145 125125 138138 331331 154154 175177 112112 131131 202202 251251 127127 281281 113113 194194 000000 204204 327327 308308 139139 256256 115127 389389 183183 335335 140140 190194 186186 148148 213213 157157 187215 189189 355355
Ska , 086086 000000 321321 290290 155155 215217 112124 235235 273273 192192 175175 151151 290290 133133 155155 247247 218218 335335 245247 241241 270270 169169 120120 337337 256256 167195 299299 189197 188188 157157 120120 107107 205229 123123 110110 233239 382382 172174 299300 166166 235235 110110 176184 238278 428472 111111 227227 291291 171171 296297 145145 180182 309309 127127 231231 198198 219219 222222 228228 366366 297297 238238 133145 169169 389393 000000 157171 245245 158158 342342 377377 232232 197197 184184 193193 236236 145145 125125 138138 331331 154154 177177 112112 129129 202202 251251 127127 281281 113113 194194 000000 204204 327327 308308 139139 247256 111119 389389 183183 337337 140140 190190 186186 148148 213215 157157 187187 189189 355357
Ska , 086086 000000 321321 290290 137155 215215 124124 235235 273273 192192 175175 151151 290290 133133 155155 247247 218218 335347 247251 241241 270270 169169 110120 337337 256256 167167 289299 191197 188188 157157 120120 107107 221231 123123 110110 247247 382382 172172 299300 166166 235235 110110 176184 250274 472475 111111 227227 291291 171171 296296 145145 182182 309309 127127 231231 196196 219219 222222 228234 366366 297297 238238 145145 169169 389393 000000 155155 245245 158158 342342 377377 232232 197197 184184 193193 236236 145145 125125 138138 333333 154154 177177 112120 131131 202202 251251 127127 281281 113113 194194 000000 204204 327327 308308 139139 247256 111127 389389 183183 337337 140140 190190 186186 144144 213215 157159 187187 189189 343355
Ska , 086086 000000 321321 290290 137155 223231 112124 235235 273273 192192 175175 151151 290290 133133 155155 247247 218218 335335 247247 241241 270270 169169 120120 336337 256256 167195 299299 191194 184188 157157 120120 107107 203237 123123 110110 233239 382382 172174 299299 166166 235235 110110 184184 226250 428472 107111 227227 291291 171171 296296 145145 182182 309309 127127 231231 196198 219219 222222 228228 366366 297297 238238 143145 169169 389393 345351 149159 245245 158158 342342 377377 232232 197197 184184 193193 236236 145145 125129 138138 331333 154154 177177 112120 131131 202202 251251 127127 281281 113113 194194 000000 204204 327327 308308 139139 247247 111127 389389 183183 337338 140140 190190 186186 148148 213213 157157 187187 189189 354356
Ska , 086086 000000 321321 290290 155157 223227 112112 235235 273273 192192 175175 151151 290290 133139 155155 247247 218218 335335 245247 241241 270270 169169 108120 337337 256256 167167 289299 195197 184188 157157 120120 107107 217221 123123 110110 239247 382382 172172 299299 166166 235235 110110 176176 252256 472472 111111 227227 291291 171171 296297 145145 182182 309309 127127 231231 198198 219219 222222 228234 366366 297297 238238 143145 169169 393393 343371 155157 245245 158158 342346 377377 232232 197197 184184 193193 236236 145145 125125 138138 333333 154154 177177 112120 129129 202202 251251 127127 281281 113113 194194 000000 204204 327327 308308 139143 247256 119119 389389 183183 337338 140140 190190 186186 144148 213213 157159 187215 189189 355356
Ska , 086086 000000 321321 290290 137155 215217 112124 235235 273273 192192 175175 151151 290290 133133 155155 247247 218218 335347 247251 241241 270270 169169 108120 336336 256256 167167 299299 185199 188188 157157 120120 107107 231231 123123 110110 233247 382382 172174 299300 166166 235235 110110 184184 238254 472472 111111 227227 291291 171171 296296 145145 180182 309309 127127 225231 198198 219219 222222 228234 366366 297297 238238 143145 169169 393393 000000 155157 245245 158158 342342 377377 232232 197197 184184 193193 236236 145145 125125 138138 331331 154154 177177 112120 131131 202202 251251 127127 281281 113113 194194 000000 204204 327327 308308 139143 247256 115119 389389 183183 335338 140140 190190 186186 144148 213215 157157 187215 189189 343356
Ska , 086086 000000 321321 290290 137155 211217 112112 235235 273273 192192 175175 151151 290290 133133 155155 247247 218218 335343 000000 241241 270270 169169 116120 337337 256256 167167 289299 194194 188188 157157 120120 107107 223223 123123 110110 233247 382382 172172 299299 166166 235235 110110 176176 258262 429429 111111 227227 291291 171171 296296 145145 180182 309309 127127 225231 198198 219219 222222 228228 366366 297297 238238 143145 169169 389389 361381 157161 245245 158158 342342 377377 232232 197197 184184 193193 236236 145145 125125 138138 331331 154154 177191 112112 129131 202202 251251 127127 281281 113113 194194 000000 204204 327327 308308 139139 247256 119119 389389 183183 337337 140140 190190 186186 144148 213213 157157 187187 189189 348357
POP
Por , 086086 000000 317321 278278 137137 181193 112112 235235 273275 188192 175175 151151 290290 119135 155155 241247 218218 335343 233233 241241 270270 169169 132134 336337 244270 169169 291291 196196 184184 151151 120120 107107 133133 123123 110110 243253 414414 172174 286286 166166 241241 108110 176184 000000 423423 111111 227227 291291 171171 297297 145145 176176 309309 129129 231233 196196 219219 222222 228228 365366 297301 240250 145145 175175 335335 317321 145151 266270 158158 342342 377379 232234 195197 184184 193193 236236 145145 121121 138138 327327 158160 197197 120120 129129 198198 000000 127135 281281 117117 192192 171171 204204 327327 308308 143143 247247 111113 000000 183183 335338 136140 182182 186186 156178 195195 159159 219219 195195 345346
Por , 086086 289289 317321 278278 137137 191195 112112 235235 275275 188192 177177 151151 290290 135135 155155 241241 218222 335343 233233 241243 270270 169169 128132 336336 244270 169169 291291 196196 184184 151151 120120 107107 133133 123123 110110 245251 414414 174174 287287 166166 233235 108110 184184 256258 463463 111111 225227 291291 171171 297297 145147 176176 309309 129129 233233 196196 213219 222222 228228 366366 295301 238240 145145 000000 335391 317331 147153 266266 158158 342342 377377 232232 197197 184184 193193 236236 145145 121121 138138 327327 158160 193195 120120 129131 198198 251251 127135 281286 113113 196196 169169 204204 327328 308308 000000 247247 103115 000000 183183 335335 140140 182182 186186 142168 195195 159159 215219 189189 345346
Por , 086086 289299 317321 278278 137137 191195 112112 235235 273275 188192 175175 149151 290290 135135 155155 241247 218222 335335 233233 241243 270270 169169 128132 336337 244270 169169 291291 196218 184184 151151 120120 107107 133133 123123 110110 243245 414414 174174 286287 166166 241241 110110 184184 260284 463471 111111 227227 291291 171171 297297 145145 176176 309309 129129 231233 196196 219219 222222 228228 366366 297301 238238 145145 175175 335335 317321 147175 266266 158158 342342 377377 232232 195197 184184 193193 232236 145145 121121 138138 327327 160160 181193 116120 129135 198198 251251 127131 286286 113113 196196 169169 204204 327327 308308 149149 247247 107113 393395 183183 338338 140144 178182 186186 142156 195195 157160 215219 193193 345345
Por , 086086 289289 317321 278278 137137 191195 112112 235235 275275 188192 175175 151151 290290 119135 155156 241241 218218 335343 233233 241243 270270 169169 128134 337337 244244 169177 291291 196196 184184 151159 120120 107107 133133 123123 110110 243257 410414 172174 286286 166166 235235 138140 184184 272290 423423 111111 225227 291291 171171 297297 145147 176176 309309 129129 231231 196196 219219 222222 228228 366366 301301 238240 135145 175175 335335 317331 151151 256266 158158 342342 377377 234238 195197 184184 193193 236236 145145 121121 138138 327327 160160 191195 120120 129129 198198 251259 127135 281286 113113 196196 171171 202204 327327 308308 143145 247247 111113 393393 183183 335336 140140 182182 186186 182184 195195 157160 219219 193195 345346
Por , 080086 289289 317317 278278 137149 179195 112112 235235 275275 188192 175177 151151 290290 119135 155155 241247 218218 335335 233233 241245 270270 169169 128132 336336 244244 169169 289291 196226 184184 151151 120120 107107 133133 123123 110110 243257 410414 174174 286288 166166 233241 108110 184184 246252 000000 111111 227227 291291 171171 297297 145145 176176 309309 129133 231231 196196 219219 222222 228228 366366 297297 238238 145145 000000 391391 317319 175175 266266 158158 342342 377377 232236 195195 184184 193193 236236 145145 121121 138138 327327 160160 189199 120120 129133 198198 251251 131135 286286 000000 196196 169169 204204 327327 308308 143143 247253 095113 395397 183183 337343 136136 182182 186186 162170 195195 159159 219219 193195 000000
Por , 086086 289289 317317 278278 137137 179191 112112 235235 275277 188192 175177 151151 290290 135135 155155 241247 218218 335343 233233 241241 270270 169169 132136 336336 270270 175181 291291 196224 184184 151151 120120 107107 133133 123123 110110 237243 414414 174174 286286 166166 235241 108110 184184 268336 423430 111111 227227 291291 171171 297297 145145 176176 309309 129129 231231 196196 219219 222222 228228 366366 297301 238240 141145 176176 335335 317317 147155 256266 158158 342342 377377 232238 197197 184184 193193 236236 145145 121121 138138 327327 158160 179197 116118 129129 198198 251251 135139 281286 117117 192196 169171 204204 327327 308308 143143 247247 095111 395397 183183 336343 136140 182194 186186 172178 195213 159160 215217 189193 345345
Por , 086086 289289 321321 282282 137155 191191 112112 235235 273275 188192 175175 151151 290290 119135 155156 241241 218222 335335 233233 241243 270270 169169 132132 337337 270270 169169 289291 196196 184184 151151 120120 107107 133133 123123 110110 239257 414414 174174 286286 166166 241241 110136 184184 258312 000000 111111 227227 291291 171171 297297 145145 176176 309309 129131 231233 196196 219219 222222 228228 365366 297301 238240 145145 176176 335335 311317 175175 266266 158158 342346 377379 232232 195197 184184 193193 236236 145145 121121 138138 327327 160160 179193 120120 129129 198198 251251 135135 281286 113117 196196 169169 204204 327328 308308 143143 247247 111111 393393 183183 337337 140142 178182 186186 166174 195213 159159 215219 189195 345345
Por , 086086 289289 317321 278278 137137 191195 112116 235235 275275 188188 175175 149151 290290 119135 155155 241247 218222 335343 233233 241243 270270 169169 132134 337337 256270 175175 291291 196196 184184 151151 120120 107107 133133 123123 110110 253261 414414 174174 286289 166166 235235 108110 184184 256274 423423 111111 227227 291291 000000 297297 145145 176176 309309 129129 233233 196196 219219 222222 228228 365366 297301 238238 145145 175175 335391 317317 145147 266266 158158 342342 377379 232232 195197 188188 193193 236236 145145 125125 138138 327327 160160 000000 120120 129129 198198 251251 135135 281286 000000 196196 171171 204204 327327 308308 141143 247247 111111 393395 183183 341343 140142 182182 186186 174188 195219 157160 215223 193195 346346
Por , 086086 289289 317321 278278 137137 191191 112112 235235 273273 188192 175175 151151 290290 135135 155156 241247 222222 335335 233233 241243 270270 167169 128134 337337 244270 169169 289291 196196 184184 151155 120120 107107 133133 123123 110110 249249 414414 174174 286288 166166 233241 110114 184184 284340 000000 111111 227227 291291 171171 297297 145145 176176 309309 129129 231233 196198 219219 222222 228228 365365 299301 238238 145145 176176 335391 317321 151151 270270 158158 342342 377379 232232 197197 170184 193193 236236 145145 125125 138138 327327 160160 193197 120120 129129 198198 251251 131131 281281 117117 194196 171171 204206 327327 308308 143143 247247 111111 393397 183183 337337 140142 178182 186186 170174 195213 157160 215215 189195 345345
Por , 086086 289289 317321 278278 137137 179187 112112 235235 273275 192192 175175 151151 290290 119139 155155 241247 218222 339343 233233 241243 270270 169169 132134 336337 244244 169169 291295 196196 184184 151151 120120 107107 133135 123123 110110 253253 382414 174174 286288 166166 241241 108108 184184 276306 424474 111111 227227 291291 171171 297297 145145 176176 309309 129129 233233 196198 219219 222222 222228 365365 297297 238240 145145 176176 335391 315317 147153 256266 158158 342342 377377 232240 195197 184184 193193 236236 145145 121125 138138 327327 160160 181195 120120 129129 198198 251251 135135 281286 117117 196196 171171 204204 327327 308308 143143 247247 111111 393395 183183 336342 140142 182186 186186 162172 195195 160160 215215 193193 345345
Por , 086086 289289 317317 278278 137137 191193 112112 235235 275275 192192 175175 151151 290290 135135 155155 241241 222222 335335 233233 241241 270270 169169 132134 336336 244244 169169 289291 196196 184184 151151 120120 107107 133133 123123 110110 243257 382414 174174 288289 166166 233241 110110 184184 280296 423468 111111 225227 291291 171171 297297 145145 176176 309309 129129 231233 196196 219219 222222 228228 365366 295297 238240 141145 176176 335391 317319 151153 266266 158158 342342 377377 232232 195195 184200 193193 236236 145145 121121 138138 327327 158160 181205 120120 129129 198198 251251 135137 286286 117117 196198 169169 204206 327328 308308 135149 247247 111111 393397 183183 335335 140140 182186 186186 142156 195195 157159 215219 189189 346347
Por , 086086 289299 317321 278278 136137 191191 112112 235235 275275 192192 175175 151151 290290 139139 155155 241247 218218 335343 233233 243243 270270 169169 132132 336337 244244 169169 291291 196196 184184 151151 120120 107107 133133 123123 110110 245257 414414 174174 287289 166168 241241 106108 184184 254282 423471 111111 227227 291291 171171 297297 145147 176176 309309 129129 231233 196196 219219 222222 228228 365366 299301 238240 145145 000000 335335 317317 145153 256266 158158 342342 377377 232232 195197 184184 193193 236236 145145 121121 138138 327329 160160 181199 116126 129129 198198 251251 131135 281281 000000 196196 171171 204204 327328 308308 141143 247247 095111 393395 183183 337342 140140 178182 186186 174178 195195 157159 219223 189195 345345
Por , 086086 289289 317321 278278 137155 179195 112116 235235 273275 192192 175175 151151 290290 119135 155155 241241 218218 335343 233233 241243 270270 169169 126136 336337 256270 169169 289291 196196 184184 151151 120120 107107 133133 123123 110110 245245 414414 174174 285286 166166 235235 110142 184184 236270 423467 111111 227227 291291 171171 297297 145145 176176 309309 129129 231233 196196 219219 222222 228228 365365 295297 238238 149159 000000 335335 309317 145147 266266 158158 342342 377377 232238 195197 184184 193193 236236 145145 121121 138138 327327 160160 189197 120120 129129 198198 251251 127135 281281 117117 196196 000000 204204 327327 308308 143143 247247 111111 393397 183183 335342 140140 178182 186186 156162 195195 159160 219219 189193 346346
Por , 080086 289289 317317 278278 137157 179193 112112 235235 273275 188192 175175 151151 290290 135139 155156 241241 218222 335335 233233 241241 268270 169169 132136 336337 244256 169169 289291 196216 184184 151151 120120 107107 133133 123123 110110 245249 382414 174174 286287 166166 241241 108110 184184 268276 000000 111111 225225 291291 171171 297297 145145 176176 309309 129129 231231 196196 219219 222222 228228 366366 301301 238240 135135 176176 335335 305317 147151 266266 158158 342342 377377 234234 195195 184184 193193 236236 145149 121121 138138 327327 158158 181189 120120 129133 198231 251251 127131 281281 117117 196196 000000 204204 327327 308308 143149 247247 109113 393401 183183 335342 140140 182186 186186 000000 000000 157160 215219 193195 345345
Por , 086086 289289 317321 278278 137138 191191 112112 235235 275275 188192 175175 151151 290290 135137 155156 241241 218222 335335 203233 241243 270270 169169 132132 336336 256256 169169 291291 196196 184184 151151 120120 107107 133133 123123 110110 243257 410414 174174 286287 166166 235235 106140 184184 276296 423423 111111 225227 291291 171171 297297 145145 176176 309309 129129 231233 196196 219219 222222 228228 365366 301301 238238 135135 175175 335391 317389 155175 266268 158158 342342 377377 232232 195195 184184 193193 236236 145145 121125 138140 327327 160160 195197 118120 129129 198198 251251 135139 281286 117117 196196 000000 204204 327327 308308 143143 247247 105111 395395 183183 337343 140140 186190 186186 166170 000000 159160 219219 195195 345346
Por , 080086 289289 317317 278278 137137 191195 112112 235235 275275 188192 175177 151151 290290 119135 155156 241241 222222 335335 233233 241241 270270 169169 132132 336336 244270 169169 289291 196198 184184 151159 120120 107107 133133 123123 110110 243253 414414 174174 286286 166166 235241 110136 184184 274278 423423 111111 227227 291291 170171 297297 145147 176176 309309 129129 233233 196196 219219 222222 228228 366366 301301 238238 145145 175175 335335 311313 151175 266266 158158 342342 377377 232236 195197 184196 193193 236236 145145 121121 138138 327327 158160 189197 000000 129129 198198 251251 123131 286286 113113 194196 169169 204206 327327 308308 143145 247247 111113 393397 183183 337338 140140 178182 186186 142168 195195 159160 215219 193193 345346
Por , 086086 289289 317317 278278 137137 191195 112112 235235 273275 188188 175175 151151 290290 119135 155155 241241 218218 343343 233233 241243 270270 169169 128136 336336 244270 177181 289291 196196 184184 151151 120120 107107 133133 123123 110110 241259 414414 174174 286287 166166 235241 108140 184184 278296 454456 111111 225227 291291 171171 297297 145145 176176 309309 129129 231231 196196 219219 222222 228228 366366 297297 238238 135145 000000 335335 317319 151153 266266 158158 342342 377377 232232 195197 184184 193193 236236 145145 121125 138138 327327 160160 195197 120120 129135 198198 251251 135139 281286 000000 196196 171171 204204 327327 308308 135143 247247 111113 393395 183183 342344 140140 182194 186186 162162 195195 157159 219219 189193 345345
Por , 086086 289289 317321 278278 137153 191191 112112 235235 273275 192192 175175 149151 290290 119119 155156 241241 218222 335335 233237 243243 270270 169169 132132 336337 000000 169175 291291 196196 184184 151151 120120 107107 133135 123123 110110 243253 414414 174174 286289 166166 235235 108108 184184 266274 463471 111111 227227 291291 171171 297297 145145 176176 309309 129129 231231 196196 219219 222222 228228 365366 297297 238238 145147 176176 335335 303311 145151 266270 158158 342342 377377 232232 195197 184196 193193 236236 145145 125125 138138 327327 158160 181185 120120 129129 198198 251251 125127 286286 000000 196196 000000 204206 327328 308308 143143 247247 111111 395397 183183 337338 140142 182186 186186 166172 000000 159160 215219 193195 345346
Por , 086086 289289 321321 278282 137137 191191 112112 235235 275275 192192 175177 151151 290290 135135 155155 241247 222222 335335 233233 241243 270270 169169 128134 336337 256266 169169 291291 196196 184184 151151 120120 107107 133133 123123 110110 247253 414414 174174 285287 166166 235241 108108 184184 290292 471472 111111 225227 291291 171171 297297 145145 176176 309309 129133 233233 196196 219219 222222 228228 366366 297297 238240 135147 175175 335335 311327 145151 266266 158158 342342 377379 232232 195197 184200 193193 236236 145145 121121 138138 327327 160160 187199 116120 129135 198198 251251 127135 281281 113117 196196 171171 204204 327327 308308 137145 247247 111111 393393 183183 335344 140140 182182 000000 142152 195195 159159 219219 193195 345345
Por , 086086 289289 317321 278278 000000 191191 112112 235235 275275 188192 175175 151151 290290 135139 155155 241241 218218 335343 203233 243243 270270 169169 128138 336336 244264 169185 000000 196196 184184 151151 120120 107107 133133 123123 110110 243243 414414 174174 286286 166166 235241 108138 184184 274284 457474 111111 227227 291291 171171 297297 145145 176176 309309 129129 231233 196196 219219 222222 228228 365366 301301 238238 145145 175175 335335 315317 141153 256266 158158 000000 377379 228234 197197 184184 193193 236236 145145 121125 138138 000000 160160 197205 118120 129129 198198 251251 131135 281281 000000 196196 169169 000000 327327 308308 143143 000000 103111 395401 183183 341342 136140 182182 000000 142166 000000 000000 219219 193193 000000
Por , 086086 289289 321321 278278 136137 181191 112112 235235 275275 188188 175175 151151 290290 119135 155155 241247 218222 335343 233233 241241 270270 169169 128132 336336 270270 169169 291291 196196 184184 151151 120120 107107 133133 123123 110110 237243 414414 174174 286286 166166 241241 110110 184184 264282 423468 111111 227227 291291 170171 297297 145145 176176 309309 125129 231233 196196 219219 222222 228228 365365 299301 238238 145145 176176 335391 303321 145145 266266 158158 342342 377379 232234 197199 184184 193193 236236 145145 121121 138138 327327 160160 189195 120120 129135 198227 251251 131135 281286 000000 194196 169169 204204 327327 308308 143143 247247 111111 391393 183183 335337 140142 182186 186186 162162 195195 159159 215219 189195 345345
Por , 086086 289289 317321 278278 137137 191193 112112 235235 273275 192192 175175 151151 290290 135135 155155 241241 218222 335343 233233 241241 270270 169169 132134 337337 256270 169169 291291 196196 184184 151151 120120 107107 133133 123123 110110 249253 414414 174174 286286 166166 235241 108110 184184 260280 423464 111111 227227 291291 171171 297297 145145 176176 309309 129129 231233 196196 219219 222222 228228 365365 291297 238240 135147 000000 335335 317323 149153 254256 158158 342342 377377 232232 195197 184184 193193 236236 145145 121121 138138 327327 160160 197197 120120 129129 198198 251251 131135 281281 117117 196196 169171 204206 327327 308308 139143 241247 111111 393397 183183 341342 140140 182182 186186 142142 195195 157159 215219 193195 345346
Por , 086086 289289 317321 278278 137137 193195 112112 235235 275275 188188 175179 151151 290290 135135 155155 241241 222222 335335 233233 241241 270270 169169 132134 336336 244244 169177 289289 196196 184184 151151 120120 107107 133133 123123 110110 245257 382414 174174 288289 166166 235235 108136 184184 284294 463463 111111 225227 291291 171171 297297 145145 176176 309309 125129 233233 196196 219219 222222 228228 365366 295297 238240 141145 176176 335391 317319 151153 266266 158158 342342 377377 232232 195197 184196 193193 236236 145145 121121 138138 327327 158160 181205 120120 129129 198198 251251 135135 286286 117117 196198 171171 204206 327327 308308 143145 247247 095111 393395 183183 335342 140140 178182 186186 162170 195195 157160 215215 193193 345345
Por , 086086 289289 317317 278278 136137 191191 112112 235235 273275 188192 175175 151151 290290 119135 155156 241241 218222 335335 000000 241243 270270 000000 134134 336337 270270 169169 289291 196196 184184 151151 120120 107107 133133 123123 110110 241243 414414 174174 287288 166166 241241 108108 184184 280280 423463 111111 227227 291291 171171 297297 145145 176176 309309 129129 233233 196196 219219 222222 228228 365366 297301 238238 145147 176176 335335 317323 137145 266266 158158 342342 377377 232240 197197 184184 193193 236236 145149 121125 000000 327327 158160 181201 118118 129133 198198 251251 131135 281281 000000 196196 171171 204204 327327 308308 143143 247247 111113 393393 183183 337339 000000 182198 186186 142174 195217 159160 211215 189193 347347
POP
L1 , 086086 295295 317321 290290 137155 179185 112112 235235 273273 192192 159159 151151 288290 117133 155155 247247 218218 335343 263271 241241 270270 169169 116124 337337 256256 175175 291293 217217 184184 151151 120120 107107 133133 123123 098110 227227 410410 174174 287287 162166 235241 110110 184184 266324 461474 105111 227227 291295 171171 297297 145145 176176 309312 129129 231231 196196 225225 222222 226304 365366 301321 312320 141141 176176 391393 305329 149149 261261 158158 342342 377379 232232 195195 184188 193193 236236 145145 119159 138138 333333 154154 197197 120120 129129 198202 251259 127127 281281 113113 196196 171171 204206 327327 308308 139143 247247 119119 393393 183183 335335 142146 198198 186186 146148 213215 154159 217217 189191 353353
L1 , 086086 295295 317317 290290 137137 179185 112112 232235 273273 188192 159175 151151 290290 133133 155155 247247 218218 343343 261263 241241 270270 169169 124124 337337 244256 171171 293293 194194 184184 151151 120120 107107 133133 123123 110110 227227 410410 174174 287287 166166 235235 110110 184184 252280 423429 105105 227227 291295 172172 297297 145145 176176 309309 129129 231231 196196 225225 222222 226226 000000 301321 314346 141141 176176 391393 305305 141151 254255 158176 324342 379379 232236 195195 188188 193193 236236 145145 119121 138138 333333 154160 197197 120120 129129 198210 251251 127139 281281 113113 196196 171171 204204 327334 308308 139143 247247 101101 393393 183183 335340 140146 182198 186186 146148 213215 157159 217217 189189 353353
L1 , 086086 295295 317317 290290 137137 185185 112112 232235 273273 188192 159175 151151 288290 117133 155155 247247 218218 343343 247263 241241 270270 169169 114116 337337 256256 175175 293293 221225 184184 151151 120120 107107 133133 123123 098110 227227 410410 174174 287287 162166 235241 110110 176184 320320 474474 111111 227227 291295 172172 297297 145145 176180 309309 129129 231231 196196 225225 222222 226226 000000 301321 312340 135141 176176 373391 325329 151151 255255 158176 324342 379379 232232 195195 188188 192193 236236 145145 159159 138138 333333 154160 197201 120120 129129 198202 251251 133133 281281 113113 196196 171171 204204 327330 308308 139143 247259 095101 393393 183183 340340 142146 198198 186186 148148 213213 154159 217217 189191 353353
L1 , 086086 295299 317321 278290 155157 179185 112112 232235 273273 188192 159159 151151 288290 117117 155155 247247 218218 335335 247263 241241 270270 169169 114124 337337 256256 171175 293293 221221 184184 151151 120120 107107 133133 123123 098110 227227 410410 172174 287287 166166 235235 110110 184184 280320 423474 105105 227227 291291 172172 297297 145145 176176 309309 129129 231231 196196 219225 222222 226272 365366 301321 000000 135141 169176 391393 305329 141149 254256 158176 324342 379379 232232 195195 188188 192193 236236 145145 119119 138138 333333 154154 191197 116120 129129 198202 251259 127139 281281 113113 196196 171171 204204 327327 308308 139139 247259 101101 393393 183183 335335 146146 198198 186186 146148 213213 154154 211217 189191 353353
L1 , 086086 295295 317321 290290 155157 179185 112112 232235 273273 188192 159175 151151 290290 117133 155156 247247 218218 335343 263271 241241 270270 169169 116124 337337 256256 171175 293293 211217 184184 151151 120120 107107 133133 123123 098110 227227 410410 172172 287287 162166 235235 110110 184184 000000 461474 111111 227229 291295 172172 297297 145145 176180 309309 129129 231231 196196 219225 222222 226272 365366 301321 314314 141141 176176 373391 325329 151151 255255 158176 324342 379379 232232 195197 184188 193193 236236 145145 159159 138138 333333 154154 197197 120120 129129 202202 000000 127139 281286 113113 196196 171171 204204 327334 308308 139139 247247 095101 393393 183183 335335 142146 198198 186186 146146 213213 154154 217217 189191 353353
L1 , 086086 000000 317321 290290 155157 185185 112112 232235 273273 188192 159175 151151 290290 117117 156156 247247 218218 343343 245245 241241 270270 169169 116124 337337 256256 171175 291293 217225 184184 151151 120120 107107 133133 123123 110110 227227 410410 172174 287287 166166 235241 110110 184184 252302 429474 105111 227229 291295 171171 297297 145145 176176 309309 129129 231231 196196 225225 222222 226226 366366 321321 312312 135139 176176 391393 305329 149149 261261 158176 324342 377377 232232 195195 188188 193193 236236 145145 121159 138138 333333 154154 191193 120120 129129 198202 251251 133133 281281 113113 196196 171171 204204 327327 308308 139143 247259 101101 393393 183183 335339 140142 184198 186186 146148 213215 154154 217217 189189 353353
L1 , 086086 295295 317317 278290 137157 185185 112112 232232 273273 192192 159159 151151 288290 133139 155155 247247 218218 335343 245263 000000 270270 169169 114116 336337 256256 175175 293293 221221 184184 151151 120120 107107 133133 123123 098110 227245 410410 174174 287287 166166 235241 110110 184184 000000 461461 111111 227227 295295 171171 297297 145145 176180 309309 129129 231231 196196 225225 222222 000000 366366 321321 312312 135139 176176 391393 000000 141149 254261 158176 324342 379379 232236 195195 188188 193193 236236 145145 000000 138138 333333 154160 000000 120120 129129 198202 000000 127133 281286 113113 192196 171171 204204 327334 308308 139143 232247 101111 393393 183183 335339 142146 198198 186186 146146 213215 154154 217217 191191 353358
L1 , 086086 295295 317317 290290 157157 185185 112112 235235 273273 184188 159159 151151 288290 117139 155156 247247 218218 335335 263263 241241 270270 169169 124124 336337 244256 175175 293293 211217 184184 151151 120120 107107 133133 123123 110110 227227 410410 172172 287287 166166 235241 110110 184184 280280 423423 111111 227227 295295 171171 297297 145145 176180 309309 129129 225231 196196 225225 222222 226272 365366 321321 312336 139145 176176 373393 305325 141151 254255 158176 324342 379379 232236 195195 184184 193193 236236 145145 159159 138138 333333 154154 197201 120120 129129 202202 251259 133139 281281 113113 196196 171171 204204 327327 308308 139143 232247 119119 397397 183183 335340 146146 198198 186186 146148 213215 154159 217217 189189 353358
L1 , 086086 303303 317321 290290 157157 179179 112112 232235 273273 192192 175175 151151 290290 117133 155155 247247 218218 335343 263271 241241 270270 169169 114136 337337 256256 171175 293293 211225 184184 151151 120120 107107 133133 123123 098110 227227 410410 174174 287287 166166 235241 110110 184184 266324 461474 105111 227227 295295 171171 297297 145145 176176 309309 129129 231231 196196 219225 222222 226272 366366 301301 312344 135141 176176 337393 305305 141149 254261 158158 342342 379379 232232 195195 184188 193193 236236 145145 159159 138138 333333 154154 197197 116120 129129 198202 251251 139139 281281 113113 196196 155169 204204 327334 308308 139143 247247 101119 389393 183183 335340 146146 198198 186186 146148 213213 154154 217217 189189 353353
L1 , 086086 295295 317317 278290 137137 179185 112112 235235 273273 192192 159159 151151 288290 117117 155155 247247 218218 335343 245397 241241 270270 169169 116124 337337 256256 171171 293293 217221 184184 151151 120120 107107 133133 123123 098098 227227 410410 172172 287287 166166 235241 110110 184184 266280 423461 105111 227227 291295 171172 297297 145145 176180 309309 129129 225231 196196 225225 222222 272272 365365 301321 338344 139139 176176 337393 305319 141149 254256 158176 324342 377377 232236 195195 184188 193193 236236 145145 121159 138138 331333 154154 191197 116116 129129 198198 251251 139139 281281 113113 196196 171171 204204 327327 308308 139139 247259 101119 393393 183183 339340 146146 198198 186186 148156 197213 154159 217219 189189 353353
L1 , 086086 295295 317321 290290 137137 179185 112112 232235 273273 192192 159175 151151 290290 117117 156156 247247 218218 335343 247263 241241 270270 169169 114124 337337 244256 171173 291293 219221 184184 151151 120120 107107 133133 123123 110110 227227 410410 172172 287287 166166 235241 110110 184184 252266 429461 105111 227229 295295 171172 297297 145145 176176 309309 129129 231231 196196 225225 222222 226270 000000 301301 344344 135139 176176 337373 319325 141151 254255 158158 342342 377379 232232 195195 184188 193193 236236 145145 159159 138138 333333 154160 197197 116120 129129 198198 251251 127139 281281 113113 196196 171171 204204 327334 308308 139143 247247 095119 393393 183183 335335 142146 198198 186186 146148 213213 154154 217217 189191 358358
L1 , 086086 295295 317317 290290 137137 179185 112112 235235 273273 192192 159175 151151 290290 133139 155155 247247 218218 335335 263263 241241 270270 169169 116124 337337 256256 171175 293293 217225 184184 151151 120120 107107 133133 123123 110110 227227 410410 172174 287287 166166 241241 110110 176184 000000 474474 105105 227227 291291 171172 297297 145145 176176 309309 129129 000000 196196 225225 222222 272272 366366 301301 296296 135141 176176 337337 319319 151151 255255 158158 342342 377379 232232 195195 184188 193193 236236 145145 119121 138138 333333 154154 191197 120120 129129 198202 000000 123127 281281 113113 196196 169171 204206 327334 308308 139143 247247 095101 393393 183183 335340 146146 182198 186186 146148 213213 154157 217217 189191 358358
L1 , 086086 000000 317317 278290 137157 185185 112112 235235 273273 192192 159159 151151 290290 133139 155155 247247 218218 335343 247263 241241 270270 169169 124136 336337 256256 171175 293293 221221 184184 151151 120120 107107 133133 123123 110110 227227 410410 172172 287287 162166 241241 110110 184184 308322 472475 111111 227229 295295 171171 297297 145145 176180 309309 129129 231231 196196 219225 222222 272272 366366 301301 312346 139139 176176 337391 319329 151153 255256 158176 324342 377377 232236 195195 184188 193193 236236 145145 121159 138138 333333 154160 193197 120120 129129 202202 251251 127127 281281 113113 196196 171171 204206 327327 308308 139139 247247 101119 393397 183183 335340 140146 198198 186186 146148 213213 154154 217217 189191 353353
L1 , 086086 295295 317317 290290 155157 179185 112112 232232 273273 192192 159175 151151 290290 117133 155155 247247 218218 335343 263271 241241 270270 169169 114124 337337 256256 171175 293293 217221 184184 151151 120120 107107 133133 123123 098110 227227 410410 174174 287287 166166 235241 110110 184184 252308 429472 111111 227229 291291 171172 297297 145145 176176 309309 129129 225231 196196 219225 222222 270272 365366 301321 336344 135135 176176 337391 305329 149149 256261 158176 324342 377377 232236 195195 188188 193193 236236 145145 121159 138138 331333 154154 197197 120120 129129 202210 251251 127127 281281 113113 192196 171171 204204 327334 308308 139139 232247 101101 393393 183183 335339 146146 198198 186186 148148 213213 154154 217217 189191 353353
L1 , 086086 000000 317317 278290 137137 179185 112112 235235 273273 188192 175175 151151 290290 117133 155155 247247 218218 335343 271397 241241 270270 169169 124136 337337 244244 171175 293293 221221 184184 151151 120120 107107 133133 111123 098110 227227 410410 172172 287287 166166 235235 110110 184184 252280 423429 105111 227227 291291 172172 297297 145145 176180 309309 129129 225231 196196 225225 222222 226226 365365 301321 296314 139145 176176 391393 329329 151151 255255 158176 324342 377377 232236 195195 184188 193193 236236 145145 119121 138138 333333 154154 197201 120120 129129 202210 251251 127139 281281 113113 196196 171171 204204 327327 308308 139139 247259 101101 393393 183183 335340 142146 198198 186186 148148 213213 154159 217217 189191 353353
L1 , 086086 000000 317317 278290 137137 179179 112112 235235 273273 192192 159159 151151 288290 117139 155155 247247 218218 343343 263271 241241 270270 169169 114124 336337 244256 171171 291293 217221 184184 151151 120120 107107 133133 123123 098110 227245 410410 172174 287287 166166 235241 110110 184184 280280 423423 105111 227227 291295 171172 297297 145145 180180 309309 129129 231231 196196 219225 222222 226272 365366 301301 314316 141141 176176 337391 329329 141153 254256 158176 324342 377379 232236 195195 188188 193193 236236 145145 119159 138138 333333 154160 191201 120120 129129 198202 251259 133139 281281 113113 194196 171171 204204 327327 308308 139139 247247 101101 393393 183183 336339 142146 182198 186186 146148 213215 154157 217217 189191 353353
L1 , 086086 000000 317321 278290 137137 185185 112112 232232 273273 192192 159175 151151 288290 117139 155155 247247 218218 335335 247397 241241 270270 169169 114114 337337 244256 171171 293293 221221 184184 151151 120120 107107 133133 123123 098110 227227 410410 172174 287287 166166 235235 110110 176184 266280 423461 111111 227229 295295 171171 297297 145145 176176 309309 129129 225231 196196 219225 222222 226226 366366 301321 314314 139141 176176 337391 329329 151151 255255 158176 324342 379379 232236 195195 184188 193193 236236 145145 121121 138138 333333 154154 191191 116120 129129 198198 251251 139139 281281 113113 196196 171171 204204 327327 308308 139143 247259 101119 393393 183183 339340 146146 198198 186186 146148 213215 154159 217217 189191 353353
L1 , 086086 295295 317317 290290 137157 185185 112112 232235 273273 188188 159175 151151 288290 117133 155156 247247 218218 343343 245271 241241 270270 169169 114124 337337 256256 175175 291293 217221 184184 151151 120120 107107 133133 111123 098110 227227 410410 172174 287287 166166 235241 110110 184184 280322 423474 105111 227227 291295 171172 297297 145145 176180 309309 129129 225231 196196 225225 222222 226308 365366 321321 314336 139145 176176 337391 329329 149149 256256 158176 324342 377377 232236 195195 184188 192193 236236 145145 159159 138138 333333 154154 191197 120120 129129 198202 251251 139139 281281 113113 194196 171171 204204 327334 308308 139139 247259 095101 393393 183183 340340 146146 198198 186186 146148 213213 157159 217217 189191 353353
L1 , 086086 299303 317317 278290 137157 179179 112112 232235 273273 188188 159175 151151 288290 117117 155155 247247 218218 335335 245247 241241 270270 169169 114114 337337 244256 175175 293293 194225 184184 151151 120120 107107 133133 111123 098110 227227 410410 172174 287287 162166 241241 110110 184184 280280 423472 111111 227227 291295 171172 297297 145145 176176 309309 129129 225231 196196 225225 222222 226226 365366 321321 312324 141141 176176 391393 329329 149151 255261 158176 324342 379379 232236 195197 188188 193193 236236 145145 159159 138138 333333 154160 191201 120120 129129 202210 251251 127139 281281 113113 196196 171171 204204 334334 308308 139143 247247 095119 393393 183183 335335 146146 182182 186186 146148 197215 154157 217217 189191 358358
L1 , 086086 295295 317321 278290 137157 179185 112112 232232 273273 188192 159175 151151 288290 117117 155155 247247 218218 335343 247247 241241 270270 169169 116124 337337 256256 175175 293293 217225 184184 151151 120120 107107 133133 111123 098110 227249 410410 172172 287287 166166 241241 110110 176184 282322 423472 105111 227227 291291 171172 297297 145145 176176 309309 129129 231231 196196 225225 222222 226272 366366 301301 312340 139141 176176 337393 305329 149151 255261 158176 324342 379379 232236 195195 188188 192193 236236 145145 121159 138138 333333 160160 191197 116120 129129 202210 251251 127127 281281 113113 196196 171171 204204 327327 308308 139139 259259 101101 393393 183183 339340 140146 198198 186186 146148 213213 154154 217217 189191 353358
L1 , 086086 295303 317317 278290 157157 179179 112112 232235 273273 188192 159159 151151 288290 117139 155155 247247 218218 335343 247263 241241 270270 169169 114124 337337 244256 175175 291293 217217 184184 151151 120120 107107 133133 123123 110110 227227 410410 174174 287287 166166 241241 110110 184184 252280 423429 105111 227227 291295 171172 297297 145145 176176 309309 129129 225225 196196 225225 222222 226274 365366 321321 312312 141145 176176 391393 305329 151153 255256 158176 324342 379379 232236 195195 184188 193193 236236 145145 119119 138138 333333 154154 191193 120120 129129 202210 251251 127127 281281 113113 196196 171171 204204 327327 308308 139139 247247 101119 393393 183183 335335 140146 198198 186186 148156 209213 154159 217217 189191 353353
L1 , 086086 000000 317317 278290 137137 179179 112112 232235 273273 188192 159175 151151 290290 117133 155155 247247 218218 335335 263271 241241 270270 169169 114116 336337 256256 171175 293293 211221 184184 151151 120120 107107 133133 123123 098110 227227 410410 172174 287287 166166 241241 110110 184184 252280 423429 105111 227227 291295 172172 297297 145145 176176 309309 129129 231231 196196 225225 222222 226226 365366 301321 312312 135141 176176 337393 305319 141149 254256 158158 342342 379379 232232 195195 188188 193193 236236 145145 159159 138138 333333 154154 191197 116120 129129 198198 251251 133139 281281 113113 196196 171171 204204 327327 308308 139139 247247 101119 393393 183183 335335 140146 186198 186186 146146 215217 154157 217217 191191 353353
L1 , 086086 295295 317317 278290 137137 179179 112112 232235 273273 192192 175175 151151 288290 117117 155155 247247 218218 343343 241245 241241 270270 169169 114124 337337 244256 175175 293293 211225 184184 151151 120120 107107 133133 123123 110110 227245 410410 172172 287287 162166 235241 110110 184184 280320 423474 105111 227227 291295 171172 297297 145145 176176 309312 129129 231231 196196 219225 222222 226226 365366 301321 318340 135139 176176 337391 329329 141149 254261 158158 342342 377379 232238 195195 184184 192193 236236 145145 119121 138138 333333 154154 191197 120120 129129 202210 251251 127127 281281 113113 196196 171171 204204 327334 308308 139139 247247 101119 393393 183183 340340 140142 188198 186186 146148 213213 154154 217217 189191 353353
L1 , 086086 295295 317317 290290 157157 185185 112112 235235 273273 192192 159159 151151 288290 117117 155156 247247 218218 335343 263263 241241 270270 169169 114116 337337 256256 175175 293293 217221 184184 151151 120120 107107 133133 123123 110110 227227 410410 174174 287287 162166 235241 110110 184184 252320 429474 105111 227227 291291 172172 297297 145145 176180 309309 129129 231231 196196 225225 222222 226226 365366 321321 312336 139145 176176 391391 329329 149151 255256 158158 342342 379379 232232 195195 188188 192193 236236 145145 119159 138138 333333 154154 191201 120120 129129 198210 251251 139139 281281 113113 196196 171171 204206 327327 308308 139139 247259 095101 393393 183183 335335 146146 182198 186186 148148 213213 154157 217217 191191 353353
POP
Rah , 086086 289289 320321 290290 136137 189191 112112 235235 273273 190190 159159 149149 290290 133139 149155 241241 218218 335335 377399 243243 270270 169169 116120 337337 244256 171171 291291 193196 184184 151151 118118 107107 133133 111111 110110 227227 410410 174174 299299 162162 245245 110126 184184 304324 000000 105111 227227 291291 171171 296296 145145 180180 309312 127133 231231 206206 223225 222222 214228 365366 297297 232238 141145 169170 391391 317323 145153 255256 158158 342342 377377 230234 195195 184196 193193 236236 145145 125125 138138 331331 154154 197201 112112 129129 000000 251251 133133 284284 113113 196196 169169 204204 334334 308308 133133 247247 000000 395395 183183 339340 136136 000000 186186 156158 217217 159159 211213 187187 348349
Rah , 086086 289289 317317 290290 161167 189189 112112 235235 273273 190190 159159 149149 290290 133133 155155 241247 218218 335335 247397 241241 270270 169169 108114 336336 256256 171173 291291 194194 184184 151151 118120 107107 133133 111111 110110 227227 410410 174174 299299 162162 235235 136140 184184 282296 472475 111111 227231 291295 171171 296296 145145 180180 309309 127129 231231 206206 223223 222222 214228 366366 297297 238254 139149 169176 391423 331445 145145 254254 158158 342342 377377 232232 195195 184184 193193 236236 145145 125125 138138 331333 158158 185201 112112 129129 198198 251251 133137 284284 117117 196198 169169 204204 000000 308308 133143 250256 097115 391395 183183 335338 136136 186190 000000 160160 195215 159159 223223 189189 353355
Rah , 086086 289289 317320 290290 133137 189189 112112 235235 273273 190190 159159 149149 290290 137139 155155 241243 218218 335335 243379 241241 270270 169169 112114 337337 244268 171171 291291 184201 184184 151151 120120 107107 133133 111111 098110 235245 410410 172174 299299 162162 241245 108124 184184 274298 462464 111113 227227 291295 171171 296296 145145 180180 309309 129129 231231 200206 219225 222222 214228 366366 297297 238238 141149 169169 391423 323343 145145 254256 158158 342342 377377 232232 195195 184184 193193 236236 145151 125125 138138 331331 154160 197209 112116 129129 198202 251251 127129 284284 113113 196196 169169 204204 000000 308308 133143 244247 113113 395407 183183 339341 136140 190196 186186 150158 217221 159159 215221 189189 349350
Rah , 086086 295299 317317 290290 137137 189200 112112 235235 273273 190192 159159 149149 290290 117121 155155 241241 218218 335335 361383 241241 270270 169169 112114 336336 256258 171173 291291 193194 184188 151151 118120 107107 133133 111111 110110 227255 410410 174174 299299 162162 235235 110138 184184 250304 464467 111111 227227 291291 171171 296296 145145 180180 309309 129129 231231 200200 223223 222222 238238 366366 297297 252252 145147 169169 391423 327333 149171 255256 158158 342342 377377 234256 195195 184196 193193 236236 145145 125125 138138 331333 154154 189195 112112 129129 198198 251251 133135 284284 113117 196196 000000 204204 000000 308308 133133 247247 113141 395395 183183 335339 136136 190190 186186 150160 213217 159159 215223 189189 348349
Rah , 086086 289289 317320 290290 133137 189191 112116 235235 273273 190190 159159 149149 290290 117139 155155 243247 218220 335335 361393 241243 270270 169169 106112 336336 256256 171171 291293 193196 184184 151151 118120 107107 133133 111111 110110 227227 410410 172174 299299 162162 235245 108128 184184 284286 472473 111111 227227 291295 171171 296297 145145 180180 309312 129131 231231 200206 223223 222222 214236 366366 297297 240250 145145 169176 405423 323323 147181 254254 158158 342342 377377 232238 195195 184196 193193 236236 151151 125149 138138 331333 154154 195213 112112 129129 198198 251251 127139 284284 113117 196200 169171 204204 327327 308308 133143 247256 093101 389393 183183 339340 136140 190202 186186 150156 213217 159159 217217 189189 350354
Rah , 086086 289289 317321 290290 137163 185189 112112 235235 273273 190190 159159 149149 290290 123143 155159 241241 218218 335335 247369 241241 270270 169169 102102 336337 256256 171171 291291 203205 184184 151151 120120 107107 133133 111111 110110 243257 410410 172174 299299 162162 235245 108110 184184 280280 456468 111111 227227 291291 171171 296296 145145 180180 309309 127127 231231 198200 225225 222222 214228 366366 297297 250264 141145 169169 381391 317331 145147 254254 158176 324342 377377 236248 195195 184188 193193 236236 145151 125125 138138 333333 154154 193197 112112 129129 198198 251251 127129 284284 113117 000000 163163 204204 000000 308308 133143 247247 101141 395395 183183 336339 136136 192194 186186 156156 217217 159159 213213 189189 350350
Rah , 086086 289289 317317 290290 136138 189189 112114 235235 273273 190190 159159 149149 290290 133133 155155 241241 218218 335337 393397 241243 270270 169169 114116 336337 244256 171171 291291 193211 184188 151151 118120 107107 133133 111111 110110 227251 410410 174174 299299 162162 235245 110110 184184 262282 462462 111111 219227 291295 171171 296296 145145 180180 309309 127129 231231 196206 223225 222222 214214 366366 297299 254256 145147 169169 391423 321335 151165 254256 158158 342344 377377 232248 195195 184196 193193 236236 145151 125125 138138 331333 154154 191209 112112 129129 198202 251251 135135 284284 113117 196196 171171 204204 000000 308308 133133 247247 091097 397403 183183 337338 136136 186190 186186 154158 217219 159159 211211 187189 351353
Rah , 086086 289299 317321 290290 137137 189189 112112 235235 273273 190190 159159 149149 290290 133143 155155 241247 218218 335335 235247 241243 270270 169169 110116 336336 256260 171171 291291 199209 184188 151151 118120 107107 133133 111111 110110 229241 410410 172172 299299 162162 245245 110128 184184 252260 489491 111111 227227 291295 171171 296296 145145 180180 312312 127133 231233 206206 223223 222222 214214 366366 297297 256256 145145 169169 391405 317327 143147 254256 158158 342342 377377 232234 195195 184184 193193 236236 145145 125125 138138 331331 154154 183193 112112 129129 198202 251251 131133 284284 113113 194196 169169 204204 000000 308308 133143 247247 101113 381397 183183 339342 136136 190194 000000 154156 215217 159159 217223 189189 350350
Rah , 086086 289289 317320 290290 137137 189195 112116 235235 273273 190190 159159 149149 290290 117133 155155 241243 218218 335335 247361 241243 270270 169169 114116 336337 244256 171171 291291 199218 184188 151151 120120 107107 133133 111111 110110 227251 410410 174174 299299 162162 235245 110140 184184 264284 469471 111113 227227 291291 171171 296297 145145 180180 312312 127133 231231 200206 223225 222222 214214 366366 297297 248250 145145 168169 391405 317319 143147 254254 158158 342342 377377 232232 195195 184184 193193 236236 145145 125149 138138 331331 156158 191201 112112 129129 198202 251251 133133 284284 113117 196196 171171 204204 000000 308308 135143 247247 113115 387399 183183 341341 136136 190194 186186 150156 217217 159159 209217 187189 346355
Rah , 086086 289289 320321 290290 136137 189193 112116 235235 273273 190192 159159 149149 290290 133143 155156 241247 218218 335335 355361 241241 270270 169169 116116 336337 256256 171171 291291 205223 184184 151151 120120 107107 133133 111111 110110 227253 410410 172172 299299 162162 235235 110136 184184 266266 466474 111111 225227 291291 171171 296297 145145 180180 309309 129129 231233 200206 223225 222222 214214 365365 297297 238250 149151 169169 391407 335369 145147 254256 158176 324342 377377 236246 195195 184184 193193 236238 145151 125149 138138 331331 150154 195199 112112 129129 198198 251251 133135 284284 117117 196196 169171 204204 327327 308308 133143 247250 115121 397397 183183 339340 136136 190190 186186 142152 195219 159159 213213 187189 350355
Rah , 086086 289289 317320 290290 137138 189189 112116 235235 273273 190190 159159 149149 290290 139139 155155 241243 218218 335335 000000 241241 270270 169169 114116 336336 256260 171171 291291 193199 184188 151151 120120 107107 133133 111111 110110 247253 410410 172174 299299 162162 235245 108140 184184 280284 000000 111111 227227 291291 171171 296297 145145 180184 309309 127133 231231 194200 223225 222222 214230 365365 297297 238252 145149 169169 405423 317329 137147 255256 158176 324342 377377 232232 195195 184184 193193 236236 145145 121125 138138 331333 154160 195209 112112 129129 198202 251251 133135 284284 113117 196196 171171 204204 000000 308308 133133 247256 101101 395395 183183 339340 136136 186190 186186 150152 217217 159159 191223 187189 349349
Rah , 086086 289289 317320 290290 138141 185189 112116 235235 273273 190190 159159 149149 290290 117133 155159 241243 218218 335335 389393 241241 270270 169169 116116 336337 256260 171171 291291 199199 184184 151151 118120 107107 133133 111111 110110 227227 410410 174174 299299 162166 245245 108110 184184 274284 000000 111111 223227 291295 171171 296297 145145 180180 312312 129131 231231 206210 223225 222222 214214 000000 297297 238242 139145 169169 391391 317339 143147 253254 158158 342342 377377 232234 195195 184184 193193 236240 151151 125149 138138 331333 154154 185195 112112 129129 200200 251251 127133 284284 113117 196196 163169 204206 000000 308308 133133 247247 101101 393395 183183 340340 136136 186192 186186 152162 213217 159159 215215 187189 349355
Rah , 086086 289299 317317 290290 157167 189191 112112 235235 273273 190190 159159 149149 290290 133139 155155 241245 218218 335335 361365 241241 270270 169169 116120 336337 256256 171171 291291 194194 184184 151151 118120 107107 133133 111111 110110 227239 410410 174174 299299 162166 245245 110110 184184 246290 461466 111111 227227 291291 171171 296296 145145 180180 309309 123127 231231 194198 223225 222222 214228 365366 297301 238258 145145 169169 371423 307329 143145 254254 158176 324342 377377 232232 195195 184184 193193 236236 145145 125125 138138 331331 154154 187201 112112 129129 000000 251251 127133 284284 113113 196196 163169 204204 000000 308308 133133 247247 000000 000000 183183 339340 136136 000000 186186 150156 217217 159159 215219 189189 348349
Rah , 086086 289299 317321 290290 137141 189191 112116 235235 273273 190190 159159 149149 290290 117139 155155 241241 218218 335335 379391 241241 270270 169169 108116 336336 256256 171171 291291 193195 184188 151151 120120 107107 133133 111111 110110 227253 402410 174174 299299 162166 235245 110110 184184 274310 466468 111111 227227 291295 171171 296297 145145 180180 309309 129129 231231 200206 223225 222222 214228 366366 297297 238260 145145 169169 423459 311337 143151 255255 158158 342342 377377 250252 195195 184184 193193 236236 145145 125125 138138 331331 154160 195197 112112 129129 198198 251259 127135 284284 113117 196198 169171 204204 000000 308308 133133 247256 097097 393395 183183 338339 136136 190190 186186 156168 217217 159159 215217 189191 348351
Rah , 086086 289289 317320 290290 137157 189189 112112 235238 273273 190190 159159 149149 290290 139139 155155 243247 218218 335335 365389 241241 270270 169169 102106 336337 256256 171171 291293 193205 184184 151151 120120 107107 133133 111111 110110 253253 410410 174174 299299 162162 245245 110140 184184 280288 462464 111111 225227 291295 171171 296297 145145 180180 309309 121129 227231 196204 223225 222222 214214 366366 297297 238238 145151 169176 405423 311331 143147 254254 158176 324342 377377 234234 195195 184196 193193 236240 145149 123125 138138 331333 154154 195209 112112 129129 198198 251251 133139 284284 113117 196196 171171 204204 000000 308308 133143 247247 113115 393399 183183 338342 136140 190192 186186 154174 213213 159159 217223 187189 346355
Rah , 086086 303305 317317 290290 137137 189191 112112 235235 273273 190190 159159 149149 290290 117139 155155 241247 218218 335335 255389 241243 270270 169169 112124 336337 256256 171171 291291 193193 184184 151151 120120 107107 133133 111111 110110 227251 410410 172174 299299 162162 245245 110132 184184 282296 459462 111111 227227 291291 171171 296296 145145 180180 309309 123127 231231 206206 223223 222222 214230 000000 299301 238254 145147 169169 423423 327327 145145 256256 158158 342342 377377 232232 195195 184184 193193 236236 145145 123125 138138 331331 154160 187189 112112 129129 198202 251251 123133 284284 113117 196196 171171 204204 000000 308308 133133 247247 093119 395401 183183 338339 136136 190194 186186 154156 219221 159159 209215 189189 348350
Rah , 086086 289303 317320 290290 137167 189193 112112 235235 273273 190190 159159 149149 290290 121139 155158 241241 218218 335335 355365 241243 270270 169169 108114 336337 256256 171171 291291 197203 184188 151151 120120 107107 133133 111111 110110 227247 410410 174174 299299 162166 235245 110140 184184 280288 467490 111111 227227 291291 171171 297297 145145 180180 309312 127127 231231 200200 223225 222222 214214 366366 297297 238252 143145 169169 391405 311333 143169 255256 158176 324342 377377 236250 195195 184184 193193 236236 145145 125149 138138 331331 154154 191209 112112 129129 198202 251251 127135 284284 113113 196196 000000 204204 000000 308308 133143 247256 113113 389395 183183 338340 136136 182182 186186 154162 217219 159159 215217 187189 348356
Rah , 086086 289313 317317 290290 137163 189195 112114 235235 273275 190190 159159 149149 290290 139139 155158 241241 218218 335335 235235 241241 270270 169169 112118 336336 256256 171171 291291 193194 188188 151151 120120 107107 133133 111111 104110 239251 410410 172172 287299 162162 245245 132134 184184 262302 467467 111111 225227 291295 170171 296296 145145 176180 309312 127129 231231 200200 223225 222222 214228 366366 297297 238262 135147 169169 391423 317335 143145 254254 158176 324342 377377 236248 195195 184196 193193 236236 145153 125125 138138 331331 154160 191199 112112 129129 198198 251251 133133 284284 113117 196196 171171 204204 000000 308308 133143 247256 109109 000000 183183 340341 134136 190192 186186 150154 217219 159160 217217 187189 351355
Rah , 086086 287289 317320 290290 137137 185189 112116 235235 273273 190190 159159 149149 290290 133139 155158 241241 218218 335335 237239 241241 270270 169169 106118 336337 256256 171175 291291 193199 184184 151151 118120 107107 133133 111111 110110 227227 410410 172174 299299 162162 245245 108110 184184 282290 461463 111111 225227 291295 171171 296296 145145 180180 309312 119133 231231 200200 223225 222222 214236 365366 295297 238238 141145 169169 391423 321331 143153 254256 158158 342342 377377 232248 195195 184184 193193 236236 145145 125125 138138 331333 154160 189201 112112 129129 198200 251251 127135 284284 113117 196196 169169 204204 334334 308308 133143 247247 101101 391395 183183 335335 136136 190194 186186 148158 213219 159159 217223 187189 348349
Rah , 086086 289289 317317 290290 135137 185189 116116 235235 273273 190192 000000 149149 290290 133139 155157 241241 218218 335335 367383 243243 270270 169171 112114 336337 256256 171171 291291 000000 184188 151151 118120 107107 133133 111111 098110 243261 000000 174174 299300 162162 235245 110110 184184 276284 454455 111111 225227 295295 171171 296296 145145 180180 309309 123123 231231 200206 223223 222222 214228 366366 000000 238250 135141 169169 391423 329337 143149 254254 158158 342342 377377 232234 195195 184196 193193 236236 145151 121149 138138 331331 160160 185187 112112 129129 200202 251251 133133 284284 113113 196196 169169 204204 000000 308308 133143 247256 097101 395397 183183 335340 136136 190192 186186 148150 213217 159159 217219 189189 000000
Rah , 086086 289289 317317 290290 136137 189193 112112 235235 273273 190190 159159 149149 290290 113139 155155 243247 218218 335335 369385 241241 270270 169171 116138 336336 256260 171171 291291 193194 184188 151151 118120 107107 133133 111123 110110 227249 410410 172174 299299 162162 235245 110136 184184 276276 466468 111111 227227 291291 171171 296296 145145 180180 309312 123131 231231 206210 223225 222222 214214 365366 297297 240252 139145 169169 423423 337353 143145 255256 158158 342342 377377 232256 195195 184184 193193 236236 145151 125125 138138 331331 154154 193195 112112 129129 198198 251259 127135 284284 113113 196196 169171 204204 000000 308308 133133 247256 101113 395397 183183 335339 136136 190192 186186 146156 217217 159159 209227 189189 351355
Rah , 086086 289289 317321 290290 137137 189189 112112 235235 273275 190192 159159 149149 290290 139139 155155 241247 218218 335335 243375 241243 262270 169169 114116 336337 256256 171171 291291 193201 184188 151151 118120 107107 133133 111111 110110 225251 410410 174174 299299 162162 245245 132136 184184 276282 469469 111111 227227 295295 171171 296297 145145 180180 309312 123127 231231 000000 223225 222222 214214 366366 297297 248254 145147 169169 423423 321333 135161 247256 158158 342342 377377 234252 195195 184184 193193 236236 145145 125125 138138 331331 154160 189195 112112 129129 198198 251251 133135 284284 117117 196196 000000 204204 000000 308308 133133 247256 101101 393395 183183 335340 136136 190194 186186 150156 213217 159159 217219 189189 349356
Rah , 086086 289299 317320 290290 137163 189193 112116 235235 273273 190192 159159 149149 290290 121139 155155 241249 218218 335335 233379 241243 270270 169169 114120 337337 246256 171171 291291 199201 188188 151151 118120 107107 133133 111111 110110 227251 410410 172174 299299 162162 235235 110110 184184 274304 469481 111111 225227 291291 171171 296296 145145 180180 309312 127127 231233 200206 223225 222222 214228 366366 297297 248252 131147 169169 391423 313327 141151 256256 158158 342342 377377 232232 195195 184196 193193 236236 145151 125125 138138 331331 154158 203209 112112 129129 200202 251259 127133 284284 113113 196196 171171 204204 000000 308308 133133 247247 097101 393395 183183 339339 136136 182190 186186 150156 213217 159159 215219 189189 351356
Rah , 086086 289303 317320 290290 137137 189193 116116 235235 273273 190192 157159 149149 290290 133139 155155 243243 218218 335335 251367 241241 270270 169169 114116 337337 256258 171171 291291 193193 184188 151151 120120 107107 133133 111111 110110 227247 410410 172172 299299 160162 245245 108108 184184 270282 458461 111111 227227 291291 171171 296297 145145 180180 309309 127129 231231 206206 225225 222222 214228 366366 297297 240258 141145 169169 381423 319329 143151 253256 158158 342342 377377 232248 195195 184184 193193 236236 145145 125125 138138 331333 154160 197203 112112 129129 202202 251251 135139 284284 117117 196196 159169 204204 000000 308308 133133 247247 115121 389395 183183 339340 136136 186190 186186 174174 217219 159159 217217 187187 347353
POP
Byn , 086086 289289 317317 278278 155155 185189 111120 235235 273273 192192 173173 149149 290290 139139 155156 251255 218218 343343 247251 241241 270270 173173 118118 336337 244244 189191 291297 217217 184184 151151 120120 107107 133133 123123 102104 227247 382410 172174 300300 166166 235235 110110 184184 270272 431431 111111 225225 291291 171171 296296 145145 176176 309309 119119 225231 198198 219219 222222 228228 366366 297297 238254 145145 176176 389423 319323 149149 245245 158176 324342 377377 232236 195195 184184 193193 236236 145145 149149 138138 327327 158158 181181 120120 129129 198198 251251 129129 281282 113113 196196 169169 206206 327327 308308 143143 247247 101111 395395 177177 334334 138140 181181 186186 154162 199217 159159 211211 189189 347347
Byn , 086086 289289 321321 278278 155155 189189 120122 235235 273273 192192 173173 149153 290290 123139 156156 255255 218218 335343 251251 241241 270270 173175 118118 337337 244244 189191 291297 211211 184184 157157 120120 107107 133133 123123 102104 227227 382382 174174 300300 166166 235235 110110 184184 264282 432432 111111 225225 291291 171171 296296 145145 176176 309309 119119 225231 198198 219219 222222 228228 366366 297297 238238 145145 176176 389423 319319 149149 245245 160176 324346 377377 232236 195195 184184 193193 236236 145145 149149 138138 327331 154158 179181 120120 129129 198198 251251 129129 281281 113113 196196 169169 206206 327327 308308 143143 247247 101111 393395 177177 334334 138138 178181 186186 154160 199217 159159 211217 189189 347347
Byn , 086086 289289 321321 278278 137155 189189 120122 235235 273273 192192 173175 149149 290290 139139 156156 241251 218218 343343 251251 241241 270270 173173 118118 337337 256256 189189 291297 211217 184184 157157 120120 107107 133133 123123 102104 227247 410410 172174 300300 166166 235235 104110 184184 270276 431431 111111 225225 291291 171171 296296 145145 176176 309309 119119 225225 198198 219225 222222 228228 366366 297297 238238 145145 176176 389423 313323 149149 245245 158176 324344 377377 232236 195195 184184 193193 236236 145145 149149 138138 327327 154154 179179 120120 129129 198198 251251 129129 281281 113113 196196 169169 206206 327327 308308 143143 247259 101101 393395 177177 334334 138140 181182 186186 142154 199217 159159 211217 189189 353355
Byn , 086086 289289 317321 278278 137155 189195 122122 235235 273273 192192 173173 149149 290290 139139 156156 251255 218218 335343 247247 241241 270270 173173 114118 337337 244244 189191 291297 217217 184184 157157 120120 107107 133133 123123 102104 227247 382382 174174 300300 166166 235235 110110 176184 268276 431431 111111 225225 291291 171171 296296 145145 176176 309309 119119 225225 198198 219221 222222 228228 366366 297297 238238 145145 175176 389423 319319 149149 245245 160176 324342 377377 232236 195195 184184 193193 236236 145145 149149 138138 327327 154154 179181 120120 129129 198198 251251 129129 281281 113113 196196 169169 206206 327327 308308 143143 247259 101101 393395 177177 334334 138138 178181 186186 142162 199201 159159 211217 189189 346347
Byn , 086086 289289 321321 278278 155155 189193 112122 235235 273273 192192 173173 149149 290290 139139 156156 251255 218218 335343 247251 241241 270270 173173 114118 336337 244244 187189 291297 217219 184184 151157 120132 107107 133133 123123 102104 227247 382382 172174 300300 166166 235235 108110 184184 268308 430431 111111 225225 291291 171171 296296 145145 176176 309309 119119 225225 198198 219221 222222 228228 366366 297297 238238 145145 176176 423423 319319 149149 245245 160160 342346 377379 232232 195195 184184 193193 236236 145145 149149 138138 327331 154158 179181 120120 129129 198198 251251 129129 281282 113113 196196 169169 206206 327327 308308 143143 259259 101101 393395 177177 334334 136136 181182 186186 160162 201217 155155 211217 189189 347354
Byn , 086086 289289 321321 278278 137155 189189 111112 235235 273273 192192 173173 149149 290290 133139 156156 247255 218218 335343 247251 241241 270270 173173 118126 336337 244244 187189 291297 211219 184184 157157 120120 107107 133133 123123 102104 247247 382410 174174 300300 164164 235235 110110 176184 252264 431432 111111 225225 291291 171171 296296 145145 176176 309309 119119 225225 198198 219225 222222 228228 366366 297297 238238 145145 176176 389423 319319 149149 245245 158160 342342 377379 232232 195195 184184 193193 236236 145145 149149 138138 327331 154158 179179 120120 129129 198198 251251 129129 281281 113113 196196 169171 206206 327327 308308 143143 247247 101111 393395 177177 334334 138138 181181 186186 162162 199217 155159 211211 189189 347347
Byn , 086086 289289 317321 278278 155155 189189 111120 235235 273273 192192 173173 149149 290290 139139 156156 241251 218218 343343 247247 241241 270270 173173 118118 336337 244256 189191 297297 211217 184184 157157 120120 107107 133133 123123 102102 227247 382382 172174 300300 166166 235235 110110 184184 254270 431432 111111 225225 291291 171171 296296 145145 176176 309309 119119 225231 198198 221221 222222 228228 366366 297297 238238 145145 176176 423423 319321 149149 245245 158176 324346 377377 232236 195195 184184 193193 236236 145145 149149 138138 327331 154154 179181 120120 129129 198198 251251 129129 282282 113113 196196 169171 206206 327327 308308 143143 259259 101101 393397 177177 334334 138138 181182 186186 154160 201217 155159 217217 189189 347347
Byn , 084086 289289 317317 278278 155155 189189 111122 235235 273273 192192 173173 149149 290290 139139 156156 251251 218218 343343 251251 241241 270270 173173 118118 337337 244244 189191 291297 211217 184184 151157 120120 107107 133133 123123 102102 227227 382382 174174 300300 166166 235235 108108 176176 250268 431432 111111 225225 289291 170171 296296 145145 176176 309309 119119 225225 198198 219225 222222 228228 366366 297297 238238 145145 175176 423423 313319 149149 245245 158158 342346 377377 232232 195195 184184 193193 236236 145145 149149 138138 327327 154154 181183 120120 129131 198198 251251 129129 281281 113113 196196 169169 204206 327327 308308 143143 247259 101101 393393 177177 334334 138140 181182 186186 162162 199217 155159 217217 189189 347354
Byn , 086086 289289 317317 278278 137147 189189 122122 235235 273273 192192 173173 149149 290290 123139 156156 241255 218218 335335 247251 241241 270270 173173 118118 336336 244244 189191 291297 217219 184184 151157 120120 107107 133133 123123 102102 247247 382410 174174 300300 166166 235235 104110 184184 250252 426431 111111 225225 291291 170171 296296 145145 176176 309309 119119 225225 198198 219221 222222 228228 366366 297297 238238 145145 176176 423423 319319 145149 245245 158176 324346 377377 232236 195195 184184 193193 236236 145145 149149 138138 327327 154154 179179 120120 129131 198198 251251 129129 282282 113113 196196 169171 206206 327327 308308 143143 247247 101101 393397 177177 334334 136138 181181 186186 160160 199217 159159 217217 189189 347347
Byn , 086086 289289 317321 278278 155155 185189 111122 235235 273273 192194 173173 149149 290290 123139 156156 241251 218218 343343 247247 241241 270270 173173 118118 337337 244256 187189 297297 225225 184184 157157 120120 107107 133133 123123 104104 227227 382410 174174 300300 163166 235235 104108 176176 254254 431431 111111 225225 291291 171171 296296 145145 176176 309309 119119 225225 198198 219225 222222 228228 366366 297297 238238 145145 176176 389423 319319 149149 245245 158160 342342 377377 232232 195195 184184 193193 236236 145145 149149 138138 327327 154154 179181 120120 129129 198198 251251 129129 281281 113113 196196 169171 206206 327327 308308 143143 247247 101101 393393 177177 334334 138138 177181 186186 160162 199217 155159 217217 189189 354354
Byn , 086086 289289 317321 278278 155155 189189 111120 235235 273273 192192 173173 149149 290290 137139 156156 247255 218218 335343 247251 241241 270270 173173 118118 336337 256256 189189 291291 217225 184184 157157 120120 107107 133133 123123 102104 247247 382382 174174 300300 166166 235235 110110 176184 250264 431431 111111 225225 291291 171171 296296 145145 176176 309309 119129 225225 198198 219219 222222 228228 366366 297297 238238 145145 175176 389389 319323 145149 245245 158176 324342 379379 232236 195195 184184 193193 236236 145145 149149 138138 327331 154158 179179 120120 129129 198198 251251 129129 281282 113113 196196 169169 206206 327327 308308 143143 247259 101101 393395 177177 334334 138138 181181 186186 154162 199217 159159 211217 189189 347354
Byn , 086086 289289 317317 278278 155155 189195 120122 235235 273273 192192 173173 149149 290290 133139 156156 251255 218218 335343 247251 241241 270270 173173 114118 337337 244256 189191 297297 211211 184184 157157 120120 107107 133133 123123 102102 227247 382410 172174 300300 166166 225235 108110 176184 250272 431432 111111 225225 291291 170171 296296 145145 176176 309309 119129 225225 198198 219225 222222 228228 366366 297297 238238 145145 176176 389423 319319 149151 245245 160176 324346 377377 232236 195195 184184 193193 236236 145145 149149 138138 327327 158158 179183 112120 129131 198198 251259 129129 281281 113113 196196 169169 206206 327327 308308 143143 247259 101101 393397 177177 334334 138138 177182 186186 154154 199201 159159 217217 189189 354354
Byn , 086086 289289 317321 278278 155155 189189 120122 235235 273273 192192 173173 149149 290290 139139 000000 241255 218218 343343 251251 241241 270270 173173 118118 337337 244244 189189 297297 211217 184184 157157 120120 107107 133133 123123 104104 227227 382410 172174 300300 163166 235235 110110 176184 250274 432432 111111 225225 291291 170171 296296 145145 176176 309309 119119 225231 198198 219219 222222 228228 366366 297297 238238 145145 176176 389423 319319 149149 245245 158158 346346 379379 232232 195195 184184 193193 236236 145145 149149 138138 327327 154158 181181 120120 129131 198198 251251 129129 281282 113113 196196 171171 204206 327327 308308 143143 247256 101101 393395 177177 334334 138138 177177 186186 154154 199217 159159 217217 189189 354354
Byn , 086086 289289 317321 278278 151155 189193 122122 235235 273273 192192 173175 149151 290290 123139 156156 251251 218218 335343 247247 241241 270270 173173 118118 336337 244244 189189 291297 211219 184184 151151 120120 107107 133133 123123 102104 227247 382410 172174 299300 166166 235235 110110 184184 268282 430431 111111 225225 291291 170171 296296 145145 176176 309309 119119 225225 198198 219225 222222 228228 366366 297297 238238 145145 176176 389423 319319 149149 245245 158176 324342 379379 232236 195195 184184 193193 236236 145145 149149 138138 327327 154154 179181 120120 129129 198198 251251 129129 281282 113113 196196 169169 204206 327327 308308 143143 247247 101111 393393 177177 334334 136136 181181 186186 154166 199217 159159 211217 189189 347354
Byn , 086086 289289 321321 278278 155155 189193 111122 235235 273273 192192 173175 149149 290290 123139 156156 255255 218218 343343 251251 241241 270270 167173 118118 336337 244244 189193 291297 211219 184184 151157 120120 107107 133133 123123 102104 227247 382382 172174 300300 163166 235235 110110 184184 248278 431432 111111 225225 291291 170171 296296 145145 176176 309309 119119 225225 198198 219219 222222 228228 366366 297297 238238 145145 176176 423423 319319 149149 245245 158160 342346 377377 232232 195195 184184 193193 236236 145145 149149 138138 327327 154158 181181 120120 129131 198198 251251 129129 282282 113113 196196 169169 206206 327327 308308 143143 247247 101101 397397 177177 334334 138138 177181 186186 154160 199217 159159 217217 189189 354354
Byn , 086086 289289 317321 278278 155155 189189 111122 235235 273273 192192 173173 149149 290290 139139 156156 241241 218218 335343 247251 241241 270270 173173 118118 336337 244256 189189 291297 211217 184184 151157 120120 107107 133133 123123 102102 227227 382410 172172 300300 163166 225235 110110 176176 260282 430431 111111 225225 291291 170171 296296 145145 176176 309309 119119 225225 198198 219219 222222 228228 366366 297297 238238 145145 176176 389423 313319 149153 245245 158176 324342 379379 232236 195195 184184 193193 236236 145145 149149 138138 327327 154158 181181 120120 129129 198198 251251 129129 281281 113113 196196 169169 204206 327327 308308 143143 247259 101101 393397 177177 334334 138138 181182 186186 160160 217217 159159 217217 189189 347354
Byn , 086086 289289 321321 278278 137155 189189 120120 235235 273273 192192 173175 149149 290290 123139 155156 241241 218218 335335 251251 241241 270270 173173 118118 336337 244244 189189 297297 217219 184184 151151 120120 107107 133133 123123 102104 227227 382410 172174 300300 166166 235235 110110 176176 248272 431431 111111 225225 291291 171171 296296 145145 176176 309309 119119 225231 198198 225225 222222 228228 366366 297297 238238 145145 176176 389423 319323 149149 245245 158160 342342 377379 232232 195195 184184 193193 236236 145145 149149 138138 331331 154158 181181 120120 129129 198198 251251 129129 281282 113113 196196 169169 206206 327327 308308 143143 247247 101101 393393 177177 334334 136138 177181 186186 154154 217217 159159 217217 189189 354354
Byn , 086086 289289 317321 278278 155155 189193 120122 235235 273273 192194 173173 149149 290290 123139 156156 241247 218218 343343 241247 241241 270270 173173 118118 336337 244256 191191 291297 217231 184184 151157 120120 107107 133133 123123 102104 227247 382410 172174 300300 166166 225235 110110 176184 264270 431432 111111 225225 291291 171171 296296 145145 176176 309309 119119 225225 198198 221225 222222 228228 366366 297297 238238 145145 175176 423423 319323 149149 245245 158176 324346 377377 232236 195195 184184 193193 236236 145145 149149 138138 327327 158158 179181 120120 129129 198198 251251 129129 281282 113113 196196 169171 206206 327327 308308 143143 259259 101101 393395 177177 334334 136136 178182 186186 162166 199217 159159 211211 189189 347347
Byn , 084086 289289 317321 278278 155155 189189 111120 235235 273273 192192 173173 149151 290290 123139 156156 241241 218218 335343 247251 241241 270270 173173 118118 337337 244244 189191 291297 211211 184184 157157 120120 107107 133133 123123 102104 247247 382410 172174 300300 166166 235235 110110 176184 250254 431431 111111 225225 291291 171171 296296 145145 176176 309309 119129 225231 198198 219225 222222 228228 366366 297297 238260 145145 176176 389423 319319 149149 245245 160160 346346 377379 232232 195195 184184 193193 236236 145145 149149 138138 327331 154158 179181 120120 129129 198198 251259 129129 281281 113113 196196 169169 206206 327327 308308 143143 256259 111111 393393 177177 334334 136138 181182 186186 160162 217217 159159 211217 189189 346347
Byn , 086086 289289 317321 278278 155155 189189 112120 235235 273273 192192 173175 149149 290290 123123 156156 241251 218218 343343 251251 241241 270270 173173 118118 337337 244244 189189 297297 211223 184184 151157 120120 107107 133133 123123 102104 227247 382382 172174 300300 166166 235235 110110 176184 248264 431431 111111 225225 291291 171171 296296 145145 176176 309309 119129 225231 198198 219219 222222 228228 366366 297297 238238 145145 176176 423423 319319 151151 245245 158176 324342 379379 232236 195195 184184 193193 236236 145145 149149 138138 327331 158158 181183 120120 129129 198198 251251 129129 281282 113113 196196 169171 206206 327327 308308 143143 259259 101111 393395 177177 334334 136138 181182 186186 154162 199217 159159 211211 189189 347354
Byn , 086086 289289 317321 278278 147154 189189 122122 235235 273273 192192 173173 149149 290290 139139 156156 241251 218218 335343 247251 241241 270270 173173 118118 337337 244244 189191 297297 217219 184184 151157 120120 107107 133133 123123 102102 247251 410410 174174 300300 166166 235235 110110 184184 252282 430431 111111 225225 291291 170171 296296 145145 176176 309309 119119 225225 198198 219225 222222 228228 366366 297297 238238 145145 175176 389423 313319 145149 245245 160176 324342 379379 232236 195195 184184 193193 236236 145145 149149 138138 327327 154158 179181 120120 129129 198198 251259 129129 282282 113113 196196 169169 204206 327327 308308 143143 247259 101101 393397 177177 334334 136136 181181 186186 154162 217217 155155 217217 189189 354354
Byn , 086086 289289 317317 278278 155155 189189 111111 235235 273273 192192 173173 149149 290290 139139 156156 247251 218218 335335 247247 241241 270270 173173 118118 337337 244256 187189 291291 211219 184184 151157 120120 107107 133133 123123 104104 227247 382382 172174 300300 166166 235235 110110 184184 248276 431431 111111 225225 291291 171171 296296 145145 176176 309309 119119 225231 198198 219225 222222 228228 366366 297297 238254 145145 176176 423423 319323 145149 245245 158176 324342 379379 232236 195195 184184 193193 236236 145145 149149 138138 327331 154158 181183 120120 129129 198198 251251 129129 281281 113113 196196 169169 204206 327327 308308 143143 241259 101111 393393 177177 334334 138138 181181 186186 154162 217217 155159 217217 189189 346354
Byn , 086086 289289 317317 278278 137155 189189 111122 235235 273273 192192 173175 149149 290290 123139 156156 247255 218218 343343 247251 241241 270270 173173 118118 336337 244244 189189 297297 198211 184184 157157 120120 107107 133133 123123 102104 227227 382410 172174 300300 163166 235235 110110 176184 250258 431432 111111 225225 291291 171171 296296 145145 176176 309309 119129 225231 198198 219225 222222 228228 366366 297297 238254 145145 176176 389423 319319 149149 245245 160160 342346 377377 232232 195195 184184 193193 236236 145145 149149 138138 327327 158158 179181 120120 129129 198198 251251 129129 281281 113113 196196 169169 206206 327327 308308 143143 247259 101101 393393 177177 334334 138140 181181 186186 162166 199217 155159 211211 189189 347354
Byn , 086086 289289 317321 278278 147155 185189 111122 235235 273273 192194 173173 149149 290290 139139 156156 241255 218218 343343 247251 241241 270270 173173 118118 336337 244244 187189 297297 211217 184184 151157 120120 107107 133133 123123 104104 227247 382382 172174 300300 166166 235235 110110 184184 274274 432432 111111 225225 291291 170171 296296 145145 176176 309309 119129 225231 198198 219221 222222 228228 366366 297297 238256 145145 175176 389423 313319 149151 245245 158176 324342 377377 232236 195195 184184 193193 236236 145145 149149 138138 331331 154154 181181 120120 129129 198198 251251 129129 281282 113117 196196 169169 204206 327327 308308 143143 247247 101111 393395 177177 334334 138138 181181 186186 162162 217217 159159 211211 189189 347354
POP
Pyo , 086086 289291 317317 290290 155155 193193 112112 235235 275275 192192 173173 149149 290290 135135 155155 247247 218218 335335 229229 241241 270270 169169 132132 336336 244244 183183 289289 193193 184184 151151 120120 107107 133133 123123 110110 227227 414414 174174 299299 166166 235235 136136 184184 258320 469469 111111 225225 291291 171171 297297 145145 176176 309309 129129 233233 196196 219219 222222 228228 366366 297297 248248 139139 169169 393393 317319 155155 256256 158176 324342 377377 232232 195195 196196 193193 236236 151151 125125 138138 327327 160160 195195 116116 129129 198198 251251 127127 281281 113117 196196 171171 204204 328329 308308 149149 247247 095115 395397 183183 337337 140140 182182 186186 000000 213213 159159 211211 191191 351353
Pyo , 086086 289289 317317 290290 155155 193193 112112 235235 275275 192192 173173 149149 290290 135135 155155 247247 218218 335335 229229 241241 270270 169169 132132 336336 244244 177183 289289 193195 184184 151151 120120 107107 133133 123123 110110 227227 414414 174174 287299 166166 235235 136136 184184 258310 469469 111111 225225 291291 171171 297297 145145 176176 309309 129129 233233 196196 219219 222222 228228 366366 297297 248248 139139 169169 393393 317319 155159 256256 158176 324342 377377 232232 195195 196198 193193 236236 151151 125125 138138 327327 160160 195195 116116 129129 198198 251251 127127 281281 113113 196196 171171 204204 328328 308308 149149 247247 095115 395395 183183 337337 140140 182182 186186 148148 213213 159159 211211 191191 353353
Pyo , 086086 289289 317317 290290 155158 193197 112112 235235 275275 192192 173173 149149 290290 135135 155155 247247 218218 335335 229229 241241 270270 169169 132132 336336 244244 183183 289289 193195 184184 151151 120120 107107 133133 123123 110110 227227 414414 174174 287287 166166 235235 110110 184184 254288 469469 111111 225225 291291 171171 297297 145145 176176 309309 129129 233233 196196 219219 222222 228228 366366 297297 248248 139139 169169 393393 317317 155155 256256 158176 324342 377377 232232 195195 184196 193193 236236 151151 125125 138138 327327 160160 195195 116116 129129 227227 251251 127127 281281 113113 196196 171171 204204 328328 308308 149149 247247 095115 395395 183183 337337 140140 182182 186186 148148 213213 159159 211211 191191 353353
Pyo , 086086 289289 317317 290290 155155 193197 112112 235235 275275 192192 173173 149149 290290 135135 155155 247247 218218 335335 229229 241241 270270 169169 132132 336336 244244 183183 289289 193193 184184 151151 120120 107107 133133 123123 110110 227227 414414 174174 299299 166166 235235 136136 184184 000000 469469 111111 225225 291291 171171 297297 145145 176176 309309 129129 233233 196196 219219 222222 228228 366366 297297 248248 139139 169169 393393 317317 155155 256256 158176 324342 377377 232232 195195 196198 193193 236236 151151 125125 138138 327327 160160 195195 116116 129129 198227 000000 127127 281281 113117 196196 171171 204204 328328 308308 149149 247247 095095 395395 183183 337337 140140 182182 186186 148148 215219 159159 211211 191191 353353
Pyo , 086086 289289 317317 290290 155158 193193 112112 235235 275275 192192 173173 149149 290290 135135 155155 247247 218218 335335 229229 241241 270270 169169 132132 336336 244244 183183 289289 193195 184184 151151 120120 107107 133133 123123 110110 227227 414414 174174 298299 166166 235235 110136 184184 258258 469469 111111 225225 291291 171171 297297 145145 176176 309309 129129 233233 196196 219219 222222 228228 366366 297297 248248 139139 169169 375393 317319 151155 256256 158176 324342 377377 232232 195195 196196 193193 236236 151151 125125 138138 327327 158158 195195 116116 129129 198198 251251 127127 281281 113117 196196 171171 204204 328328 308308 149149 247247 115115 393395 183183 337337 140140 182182 186186 150150 213213 159159 211211 191191 351353
Pyo , 086086 289289 317317 290290 158158 189193 112112 235235 275275 192192 173173 149149 290290 135135 155155 247247 218218 335335 229229 241241 270270 169169 132132 336336 244244 183183 289289 193195 184184 151151 120120 107107 133133 123123 110110 227227 414414 174174 298299 166166 235235 136136 184184 258258 469469 111111 225225 291291 171171 297297 145145 176176 309309 129129 233233 196196 219219 222222 228228 366366 297301 248248 139139 169169 393393 317319 155159 256256 158176 324342 377377 232232 195195 184198 193193 236236 151151 125125 138138 327327 160160 195195 116116 129129 227227 251251 127127 281281 113117 196196 171171 204204 328329 308308 149149 247247 095115 395395 183183 337337 140140 182182 186186 148148 213213 159159 211211 191191 000000
Pyo , 086086 289289 317317 290290 155158 193193 112112 235235 275275 192192 173173 149149 290290 135135 155155 247247 218218 335335 229229 241241 270270 169169 132132 336336 244244 183183 289289 193195 184184 151151 120120 107107 133133 123123 110110 227227 414414 174174 299299 166166 235235 136136 184184 258320 469469 111111 225225 291291 171171 297297 145145 176176 309309 129129 233233 196196 219225 222222 228228 366366 297297 248248 139139 169169 393393 317317 155159 256256 158176 324342 377377 232232 195195 196198 193193 236236 151151 125125 138138 327327 158160 195195 116116 129129 198227 251251 127127 281281 113117 196196 171171 204204 328328 308308 149149 247247 115115 395395 183183 337337 140140 182182 186186 150150 213213 159159 211211 191191 351353
Pyo , 086086 289289 317317 290290 158158 193193 112112 235235 275275 192192 173173 149149 290290 135135 155155 247247 218218 335335 229229 241241 270270 169169 132132 336336 244244 183183 289289 193195 184184 151151 120120 107107 133133 123123 110110 227227 414414 174174 299299 166166 235235 110136 184184 288312 469469 111111 225225 291291 171171 297297 145145 176176 309309 129129 233233 196196 219219 222222 228228 366366 297297 248248 139139 169169 393393 317317 155155 256256 158176 324342 377377 232232 195195 198198 193193 236236 151151 125125 138138 327327 160160 195195 116116 129129 227227 251251 127127 281281 113113 196196 171171 204204 328328 308308 149149 247247 095095 395395 183183 337337 140140 182182 186186 148150 213213 159159 211211 191191 353353
Pyo , 086086 289289 317317 290290 158158 193193 112112 235235 275275 192192 173173 149149 290290 135135 155155 247247 218218 335335 229229 241241 270270 169169 132132 336336 244244 183183 289289 193193 184184 151151 120120 107107 133133 123123 110110 227227 414414 174174 287299 166166 235235 136136 184184 258258 469469 111111 225225 291291 170171 297297 145145 176176 309309 129129 233233 196196 219219 222222 228228 366366 297297 248248 139139 169169 375393 317317 155155 256256 158158 342342 377377 232232 195195 184196 193193 236236 151151 125125 138138 327327 160160 195195 116116 129129 198198 251259 127127 281281 113117 196196 171171 204204 328328 308308 149149 247247 095095 395395 183183 337337 140140 182182 186186 148148 213213 159159 211211 191191 353353
Pyo , 086086 289289 317317 290290 155155 193193 112112 235235 275275 192192 173173 149149 290290 135135 155155 247247 218218 335335 229229 241241 270270 169169 132132 336336 244244 183183 289289 193195 184184 151151 120120 107107 133133 123123 110110 227227 414414 174174 287299 166166 235235 110110 184184 258290 469469 111111 225225 291291 170171 297297 145145 176176 309309 129129 233233 196196 219225 222222 228228 366366 297297 248248 139139 169169 393393 317319 155155 256256 158158 342342 377377 232232 195195 184184 193195 236236 151151 125125 138138 327327 160160 195195 116116 129129 198227 251251 127127 281281 113117 196196 171171 204204 328328 308308 149149 247247 095095 395395 183183 337337 140140 182182 186186 148148 213213 159159 211211 191191 353353
Pyo , 086086 289289 317317 290290 155158 193193 112112 235235 275275 192192 173173 149149 290290 135135 155155 247247 218218 335335 229229 241241 270270 169169 132136 336336 244244 183183 289289 193193 184184 151151 120120 107107 133133 123123 110110 227227 414414 174174 299299 166166 235235 136136 184184 258258 469469 111111 225225 291291 170171 297297 145145 176176 309309 129129 233233 196196 219225 222222 228228 366366 297297 248248 139139 169169 375393 317319 155155 256256 158158 342342 377377 232232 195195 184196 193193 236236 151151 125125 138138 327327 160160 195195 116116 129129 198198 251251 127127 281281 113117 196196 171171 204204 328328 308308 149149 247247 115115 393395 183183 337337 140140 182182 186186 148148 213213 159159 211211 191191 353353
Pyo , 086086 289289 317317 290290 155158 189193 112112 235235 275275 192192 173173 149149 290290 135135 155155 247247 218218 335335 229229 241241 270270 169169 132132 336336 244244 183183 289289 193195 184184 151151 120120 107107 133133 123123 110110 227227 414414 174174 287298 166166 235235 136136 184184 262318 469469 111111 225225 291291 170171 297297 145145 176176 309309 129129 233233 196196 219219 222222 228228 366366 297301 248248 139139 169169 393393 317317 155155 256256 158158 342342 377377 232232 195195 196196 193193 236236 151151 125125 138138 327327 160160 195195 116116 129129 198227 251251 127127 281281 113113 196196 171171 204204 328328 308308 149149 247247 095095 395395 183183 337337 140140 182182 186186 148148 215215 159159 211211 191191 353353
Pyo , 086086 289289 317317 290290 155155 193193 112112 235235 275275 192192 173173 149149 290290 135135 155155 247247 218218 335335 229229 241241 270270 169169 132132 336336 244244 183183 289289 193193 184184 151151 120120 107107 133133 123123 110110 227227 414414 174174 299299 166166 235235 136136 184184 254258 469469 111111 225225 291291 171171 297297 145145 176176 309309 129129 233233 196196 219219 222222 228228 366366 297297 248248 139139 169169 375393 319319 155155 256256 158158 342342 377377 232232 195195 184196 193193 236236 151151 125125 138138 327327 160160 195195 116116 129129 198198 251251 127127 281281 113113 196196 171171 204204 328328 308308 149149 247247 115115 395395 183183 337337 140140 182182 186186 148148 213215 159159 211211 191191 351353
Pyo , 086086 289289 317317 290290 155155 193197 112112 235235 275275 192192 173173 149149 290290 135135 155155 247247 218218 335335 229229 241241 270270 169169 132132 336336 244244 183183 289289 193193 184184 151151 120120 107107 133133 123123 110110 227227 414414 174174 287299 166166 235235 110136 184184 258306 000000 111111 225225 291291 171171 297297 145145 176176 309309 129129 233233 196196 219219 222222 228228 366366 297297 248248 139139 169169 393393 317319 155155 256256 158158 342342 377377 232232 195195 184196 193193 236236 151151 125125 138138 327327 160160 195195 116116 129129 198227 251251 127127 281281 113113 196196 000000 204204 328328 308308 149149 247247 095115 395395 183183 337337 140140 182182 186186 148148 213213 159159 211211 191191 353353
Pyo , 086086 289289 317317 290290 155158 189193 112112 235235 275275 192192 173173 149149 290290 135135 155155 247247 218218 335335 229229 241241 270270 169169 132132 336336 244244 183183 289289 193195 184184 151151 120120 107107 133133 123123 110110 227227 414414 174174 298299 166166 235235 136136 184184 000000 469469 111111 225225 291291 171171 297297 145145 176176 309309 129129 233233 196196 219219 222222 228228 366366 297297 248248 139139 169169 393393 317317 155159 256256 000000 342342 377377 232232 195195 184196 193193 236236 151151 125125 138138 327327 160160 195195 116116 129129 227227 251251 127127 281281 113113 196196 000000 204204 327328 308308 149149 247247 095115 395395 183183 337337 140140 182182 186186 148148 213215 159159 211215 191191 353353
Pyo , 086086 289289 317317 290290 155158 189197 112112 235235 275275 192192 173173 149149 290290 135135 155155 247247 218218 335335 229229 241241 270270 169169 132132 336336 244244 183183 289289 193195 184184 151151 120120 107107 133133 123123 110110 227227 414414 174174 287299 166166 235235 136136 184184 258262 469469 111111 225225 291291 171171 297297 145145 176176 309309 129129 233233 196196 219219 222222 228228 366366 297297 248250 139139 169169 375393 317319 155155 256256 158158 342342 377377 232232 195195 196198 193195 236236 151151 125125 138138 327327 160160 191195 116116 129129 198227 251251 127127 281281 113117 196196 171171 204204 328328 308308 149149 247247 095115 395395 183183 337337 140140 182182 186186 148150 213213 159159 211211 191191 353353
Pyo , 086086 289289 317317 290290 158158 189193 112112 235235 275275 192192 173173 149149 290290 135135 155155 247247 218218 335335 229229 241241 270270 169169 132132 336336 244244 183183 289289 195195 184184 151151 120120 107107 133133 123123 110110 227227 414414 174174 287299 166166 235235 136136 184184 258294 469469 111111 225225 291291 171171 297297 145145 176176 309309 129129 233233 196196 219225 222222 228228 366366 297297 248248 139139 169169 393393 317319 155155 256256 158158 342342 377377 232232 195195 196196 193193 236236 151151 125125 138138 327327 160160 195195 116116 129129 198227 251251 127127 281281 113117 196196 171171 204204 328328 308308 149149 247247 095115 395395 183183 337337 140140 182182 186186 148148 213213 159159 211211 191191 353353
Pyo , 086086 289289 317317 290290 155155 193197 112112 235235 275275 192192 173173 149149 290290 135135 155155 247247 218218 335335 229229 241241 270270 169169 132132 336336 244244 183183 289289 193195 184184 151151 120120 107107 133133 123123 110110 227227 414414 174174 298298 166166 235235 110136 184184 258286 469469 111111 225225 291291 171171 297297 145145 176176 309309 129129 233233 196196 219225 222222 228228 366366 297301 248248 139139 169169 393393 317319 155155 256256 158158 342342 377377 232232 195195 184196 193195 236236 151151 125125 138138 327327 160160 195195 116116 129129 198198 251251 127127 281281 113113 196196 171171 204204 328328 308308 149149 247247 095095 395395 183183 337337 140140 182182 186186 148148 213213 159159 211211 191191 353353
Pyo , 086086 289289 317317 290290 155155 193193 112112 235235 275275 192192 173173 149149 290290 135135 155155 247247 218218 335335 229229 241241 270270 169169 132132 336336 244244 183183 289289 193193 184184 151151 120120 107107 133133 123123 110110 227227 414414 174174 287287 166166 235235 136136 184184 308312 469469 111111 225225 291291 171171 297297 145145 176176 309309 129129 233233 196196 219219 222222 228228 366366 297297 248248 139139 169169 393393 317319 155159 256256 158158 342342 377377 232232 195195 196198 193193 236236 151151 125125 138138 327327 160160 195195 116116 129129 198198 251259 127127 281281 113113 196196 171171 204204 328328 308308 149149 247247 095115 395395 183183 337337 140140 182182 186186 148150 213213 159159 211211 191191 353353
Pyo , 086086 289289 317317 290290 155158 193197 112112 235235 275275 192192 173173 149149 290290 135135 000000 247247 218218 335335 229229 241241 270270 169169 132132 336336 244244 183183 289289 193193 184184 151151 120120 107107 133133 123123 110110 227227 414414 174174 287299 166166 235235 136136 184184 310320 469469 111111 225225 291291 000000 297297 145145 176176 309309 129129 233233 196196 219219 222222 228228 366366 297297 248248 139139 169169 375393 317317 151155 256256 158158 342342 000000 232232 195195 184196 193193 236236 151151 125125 138138 327327 160160 195195 116116 129129 198198 251259 127127 281281 113113 196196 171171 204204 328328 000000 149149 247247 095115 395395 183183 337337 140140 182182 186186 148148 213213 159159 211211 191191 353353
Pyo , 086086 289289 317317 290290 155158 189193 112112 235235 275275 192192 173173 149149 290290 135135 155155 247247 218218 335335 229229 241241 270270 169169 132132 336336 244244 183183 289289 193195 184184 151151 120120 107107 133133 123123 110110 227227 414414 174174 298298 166166 235235 136136 184184 310328 469469 111111 225225 291291 170171 297297 145145 176176 309309 129129 233233 196196 219219 222222 228228 366366 297297 248248 139139 169169 393393 317317 155155 256256 158158 342342 377377 232232 195195 184196 193193 236236 151151 125125 138138 327327 160160 195195 116116 129129 227227 251251 127127 281281 113117 196196 171171 204204 328328 308308 149149 247247 095115 395395 183183 337337 140140 182182 186186 148150 213213 159159 211211 191191 353353
Pyo , 086086 289289 317317 290290 155158 197197 112112 235235 275275 192192 173173 149149 290290 135135 155155 247247 218218 335335 229229 241241 270270 169169 132132 336336 244244 183183 289289 193195 184184 151151 120120 107107 133133 123123 110110 227227 414414 174174 299299 166166 235235 110136 184184 296318 000000 111111 225225 291291 170171 297297 145145 176176 309309 129129 233233 196196 219219 222222 228228 366366 297301 248248 139139 169169 393393 317319 155155 256256 158158 342342 377377 232232 195195 184198 193193 236236 151151 125125 138138 327327 160160 195195 116116 129129 198227 251259 127127 281281 113113 196196 171171 204204 327328 308308 149149 247247 095115 395395 183183 337337 140140 182182 186186 148150 213213 159159 211211 191191 353353
Pyo , 086086 289289 317317 290290 158158 197197 112112 235235 275275 192192 173173 149149 290290 135135 155155 247247 218218 335335 229229 241241 270270 169169 132132 336336 244244 183183 289289 193193 184184 151151 120120 107107 133133 123123 110110 227227 414414 174174 287287 166166 235235 136136 184184 306322 469469 111111 225225 291291 171171 297297 145145 176176 309309 129129 233233 196196 219219 222222 228228 366366 297297 248248 139139 169169 393393 317319 155155 256256 158158 342342 377377 232232 195195 184196 193195 236236 151151 125125 138138 327327 160160 195195 116116 129129 198227 251251 127127 281281 113117 196196 171171 204204 328328 308308 149149 247247 095095 393395 183183 337337 140140 182182 186186 148148 213215 159159 211211 191191 351353
Pyo , 086086 289289 317317 290290 155158 193193 112112 235235 275275 192192 173173 149149 290290 135135 155155 247247 218218 335335 229229 241241 270270 169169 132132 336336 244244 183183 289289 193193 184184 151151 120120 107107 133133 123123 110110 227227 414414 174174 299299 166166 235235 110136 184184 258262 469469 111111 225225 291291 171171 297297 145145 176176 309309 129129 233233 196196 219219 222222 228228 366366 297297 248248 139139 169169 393393 319319 155159 256256 158158 342342 377377 232232 195195 196196 193193 236236 151151 123125 138138 327327 160160 195195 116116 129129 198198 251251 127127 281281 113117 196196 171171 204204 328328 308308 149149 247247 095119 395395 183183 337337 140140 182182 186186 148148 213213 159159 211211 191191 353353
POP
Rbol , 086086 000000 321321 290290 136163 189213 112112 232235 273273 192192 153175 149151 290290 135139 154155 241247 218218 343343 233253 241243 270270 169171 000000 336337 000000 171171 289291 213221 184188 151157 120120 107107 133133 111123 110110 227247 382410 172174 287287 163164 235235 110110 176184 242286 425442 000000 225227 295295 171171 296296 145145 180180 309309 123129 225225 196206 225225 222222 240242 366366 299303 236332 145145 175176 391423 331331 145161 254254 158158 342342 377379 232232 197201 184184 193193 236236 145151 123147 138138 327331 160160 193209 120120 129135 202202 251251 127131 281284 117117 194196 171171 204206 329334 308308 143145 247256 111113 391393 183183 335340 136140 182192 186186 158172 000000 157159 195195 187189 350352
Rbol , 086086 289297 320321 290290 151154 179213 112112 235235 273273 192194 159159 149149 290290 133135 154155 243251 218218 335343 275371 241241 270270 169171 118120 337337 256256 179179 299299 196196 184184 151151 118120 107107 133135 123123 098110 229239 410410 174174 287288 164168 229235 110140 184184 226232 467469 105105 225227 291295 171171 297297 145145 180182 309312 123125 231231 196196 219225 222222 228240 366366 297307 238260 133133 175175 391393 343343 145153 254254 158176 324342 377377 234234 197199 184184 193193 236236 145151 125129 138138 327327 154160 189199 116122 129133 202213 251251 127129 281286 117117 194196 000000 204206 327334 308308 133133 247256 115115 389393 183183 339342 136140 182202 186186 170178 217221 157159 195195 189189 345353
Rbol , 086088 289299 317321 290290 153156 181189 112112 235235 275275 188190 175177 149151 290290 135141 155156 241247 218218 335343 255259 241241 270270 169171 116122 337337 256256 181199 293301 197257 184184 151157 118120 107107 133133 111123 110110 229277 382410 172174 000000 164166 235235 110136 184184 228234 425426 105105 225227 291295 171171 296296 145145 176180 309312 127127 231231 196206 219225 222222 234244 366366 297299 238254 141147 169169 391423 309325 143151 254262 158176 324342 377377 236250 195199 184186 193193 236236 145151 147147 136138 331333 154160 189209 112120 131147 000000 251251 127127 281281 117117 194196 171171 204206 329329 308308 139145 247247 000000 391393 183183 338341 140140 000000 186186 148172 203213 159159 197201 189195 345355
Rbol , 086088 000000 321321 290290 153155 179187 112122 235235 273277 192192 173175 149151 290290 133141 155155 241241 218218 343353 265277 241241 270270 169169 116116 336336 244244 185191 000000 196196 184184 151157 120120 107107 133133 123123 102110 227251 382382 174174 286287 162162 235235 110136 176184 234242 427442 105105 225229 291295 171171 296297 145145 180182 309309 125129 225225 196200 219225 222222 228238 366366 299299 238248 145147 169175 393423 333377 143159 262268 158176 324342 377377 236244 195195 184184 193193 236236 145151 125125 136138 000000 154160 195207 116122 129141 202213 251251 129131 281284 113113 194196 171171 204206 327327 308308 143153 000000 111115 391395 183183 335339 140140 182182 000000 148148 195215 159159 215215 189193 345345
Rbol , 086086 000000 321321 290290 155156 187195 112122 235235 273275 192192 175177 149151 290290 139139 155156 241247 218218 335343 263345 241241 270270 169169 110118 336337 244256 171191 295299 205243 184184 151151 120120 107107 133133 111111 104110 227227 382410 174174 299300 162164 229235 110110 184184 232232 000000 105105 225229 291295 171171 296297 145145 180180 309309 125125 231231 206206 225225 222222 228242 366366 297297 234258 147147 169175 335337 315331 143169 262262 158158 342342 379379 262266 195199 184184 193193 236236 145151 125125 136138 327327 154154 197205 120120 129129 198202 251251 127131 281281 117119 192196 171171 204206 328328 308308 143143 247247 111115 389393 183183 339342 140140 182186 186186 152156 217219 160160 213215 187189 351356
Rbol , 086086 289289 321321 290290 136163 179187 114122 235235 273273 188190 159159 149151 290290 131133 155155 235241 218218 335343 223247 241241 270270 169169 116118 337337 252270 173179 289293 196196 184184 151151 120120 107107 133133 123123 110110 227239 382414 174174 287300 164166 235235 108110 184184 226242 442456 105111 225225 295295 171171 296296 145147 180180 309309 125127 225231 196206 219225 222222 238244 365366 297299 248260 135145 169169 337389 315317 143161 254256 158158 342342 377377 262266 197197 184184 193195 236238 145151 125125 138138 333333 154160 195197 120120 131133 198198 251251 131133 281285 113113 196196 000000 204204 334334 308308 135143 247247 111115 393393 183189 340344 136140 182190 000000 146148 219219 159160 215217 189189 352354
Rbol , 086086 289289 317320 290290 136137 189213 112112 232235 273275 192192 159177 149149 290290 133135 155156 241241 218218 335343 251255 241241 272274 169171 116116 336336 244244 179183 293299 196199 184188 151151 120120 107107 133133 111123 110110 227259 382414 174174 287287 164164 235235 110140 184184 232232 468470 105105 225225 291295 171171 296297 145145 180180 309309 125127 231231 196196 219225 000000 234234 366366 301301 236238 131135 176176 389423 319325 157157 262266 158158 342342 377377 258262 195195 184186 193193 236236 151155 125147 138138 327331 154160 183201 116120 129131 198215 251251 121127 284286 117117 196196 000000 204206 327334 308308 143143 244247 115115 393397 183183 339342 136136 190192 186186 148234 213217 159160 185211 189189 352357
Rbol , 086086 299303 317317 290290 151157 193193 118118 232235 273275 190192 175175 149149 290290 133135 155155 241247 218218 335343 233247 241241 270272 169169 118120 337337 256256 171171 289293 196196 184184 151151 120120 107107 133133 123123 102110 229243 382410 174174 287314 162164 221235 110110 176184 226320 429464 105111 225225 291291 171171 296297 145145 176180 309309 119127 231231 206206 219225 222222 234234 366366 297301 256330 133137 175176 423423 313339 143159 256262 158158 342342 377377 242266 195197 184184 193193 236236 145147 125125 138140 327331 154160 179195 120120 129137 198213 251251 127127 284284 109113 194194 171171 204206 328334 308308 143143 256259 097115 393393 183183 337339 136140 185190 186186 148156 213219 159160 195195 187189 345352
Rbol , 086086 297297 317317 290290 136153 179185 112122 235235 273275 188192 159173 151151 290290 133139 155155 241243 218218 331335 263365 241241 270270 169169 118132 336337 244256 175181 289291 201201 184184 151151 120120 107107 133133 111123 110110 227229 382410 172174 287287 162164 235235 104110 182184 232310 457459 105105 225225 291293 171171 297297 145145 176176 309312 123127 225231 196198 219225 222222 224232 366366 297299 236236 131145 176176 387423 323335 149153 254255 158158 342342 377377 258266 195197 184184 185193 236236 151155 147149 138138 327331 154160 181199 112120 129131 198198 251251 127127 281284 113113 194196 171171 204204 327334 308308 143143 256256 097115 393393 183183 335339 136140 182194 186186 166170 195217 157159 195217 189193 353353
Rbol , 086086 295311 321321 290292 153155 191213 112112 235235 273275 188192 161175 149151 290290 117131 155156 241247 220220 325331 227247 241241 270270 169169 118132 336337 256270 177185 287299 190196 184184 151157 120120 107107 133133 123123 110110 227227 382414 172174 286287 166166 235235 108110 184184 254256 434466 105105 225225 295295 171171 296297 145145 182182 309309 123129 231231 206210 219219 222222 228234 366366 297299 236238 135145 175175 389393 313329 153165 254266 158158 342342 377377 232232 199199 184184 193193 236236 145151 149149 138140 327331 160160 183191 112120 123129 202221 251251 129129 281284 117121 194194 000000 204204 327334 308308 137143 247256 115115 391399 183183 336340 136136 190198 186186 150160 217217 157160 201213 187189 346351
Rbol , 086086 289289 320321 290290 153163 185189 118120 232235 273275 192192 175175 151151 290290 133135 155155 241241 218218 343353 273275 241241 270270 169169 132138 336337 244256 171177 289289 194196 184188 151151 120120 107107 133133 111123 098110 227251 382382 174174 287299 166166 235235 104110 176184 232232 469469 105111 225227 291291 171171 296297 145145 180182 309309 129131 231231 196206 219225 222222 240240 366366 297299 248254 145147 175176 387393 349441 143147 255266 158158 342344 377377 232254 195199 184184 193193 236240 145151 117147 138138 331331 160160 183195 120120 129137 198202 251251 131131 281285 115119 194196 155169 204204 327327 308308 143143 247256 109115 393395 183183 335340 136140 180190 186186 148148 213217 159160 211221 189189 345357
Rbol , 086088 289303 321321 290290 138138 187189 112112 235235 273275 192192 175175 149151 290290 131135 155156 235247 218220 333335 247247 241241 270270 169169 116120 336337 244256 171183 289289 196196 184188 151157 118120 107107 133133 111123 102110 227229 410410 174174 286287 162164 235235 110110 176184 228274 423472 103105 225225 291295 171171 296297 145147 176180 309309 127129 231231 200206 223225 222222 236242 366366 297301 238238 135145 169175 389393 321353 145153 254268 158158 342342 377377 238260 195197 184184 193193 236236 151151 125125 138138 327333 154160 179195 120122 129131 202202 251251 129129 281285 109109 194196 171171 204204 327327 308308 143143 247256 111113 391393 183183 340342 140140 190190 186186 148152 213219 159160 211211 189189 351351
Rbol , 086086 289301 321321 290290 155157 189189 111112 232235 273273 188192 159175 149151 290290 125133 155159 241247 218220 333335 247367 241241 270270 169169 112138 337337 244256 179193 291293 200205 184184 151151 120120 107107 133133 123123 110110 227255 382410 174174 287299 163164 235235 110110 176184 250270 429471 105105 225227 291295 171171 297297 145145 176180 309309 125129 231231 200206 219223 222222 234234 365366 299303 236238 129143 169169 377393 319343 137141 254254 158158 342342 377377 266272 195199 184184 193193 236236 151151 117125 138138 327331 154160 183185 112122 129133 198208 251251 127127 281286 113117 196196 000000 204204 327327 308308 143143 247247 095105 389393 183183 332337 136136 182191 186186 148166 195209 160160 211221 189191 351356
Rbol , 086086 299299 317320 290290 137163 179187 112112 235235 273275 192192 175179 149151 290290 133135 155155 235241 218220 333335 285391 241243 270270 169171 116118 336336 244256 177177 289293 219249 184184 151157 120120 107107 133133 111123 102110 227251 382414 172174 287299 162166 235235 108110 184184 266282 449480 105105 227227 295295 171171 297297 145145 176180 309309 123125 231231 198200 225229 222222 234234 366366 297299 234254 147147 169176 387423 321339 141157 262266 158176 324342 377377 236238 195199 184184 193193 236236 151155 125125 138138 327331 154160 189197 116120 129133 202212 251251 127127 281284 113113 192194 171171 204204 328328 308308 143143 247247 121133 389397 183183 335341 136140 182190 186186 148148 195213 157160 195195 193195 345348
Rbol , 086086 299299 321321 290292 153163 187193 112112 232235 273273 192192 159159 149149 290290 117133 155156 235247 218220 331343 253371 241241 270272 169171 116138 336337 244252 177183 289299 189196 184184 151151 120120 107107 133133 123123 110110 227227 382414 174174 287299 166166 229235 110136 176176 232272 423463 105111 225225 291291 171171 296297 145145 176182 309309 127127 231233 196198 219225 222222 238240 366366 297299 238260 133145 169175 391393 333343 147151 254262 158176 324342 377377 236266 199199 184184 193193 236236 145145 121147 136140 327331 154160 185185 120122 129131 198198 251251 127127 281281 109113 194196 000000 204204 334334 308308 139143 247247 115119 397397 183183 332341 140140 190194 186186 148152 217221 159160 195215 189189 353358
Rbol , 086086 289299 320321 290290 137141 179213 112122 235235 273275 192194 175177 149151 290290 135137 155155 241247 218218 335335 247265 241241 270270 169169 116120 336336 244256 189191 289293 194196 184184 151151 120120 107107 133133 123123 110110 227227 382382 174174 287299 163164 235235 114136 176184 238318 423470 111111 225225 291295 171171 297297 145145 180180 309309 125129 231231 196200 225225 222222 228240 366366 297297 238262 145145 176176 337387 317335 141147 254256 158176 324342 377377 236262 195197 184196 193193 236236 145147 117125 138138 327331 154160 183189 112120 131141 211215 251251 135139 281285 113113 194196 000000 204204 328334 308308 143143 247256 113113 391397 183183 335338 136140 182194 186186 138148 195217 159159 195217 189193 352353
Rbol , 086086 289299 321321 290290 138159 189189 112112 235235 273277 192192 159173 149151 290290 133135 155155 241241 218218 343353 247247 241241 270270 169169 112116 336337 244256 191191 293303 196199 184184 151151 118120 107107 133133 000000 098102 000000 382410 172174 287299 163166 235235 110114 176182 226288 433464 109111 225227 295295 171171 296297 145145 182182 309309 127127 231231 200206 221221 222222 234236 366366 297303 234238 129135 169170 387393 313339 145151 254256 158176 324338 377377 234236 195195 184196 193193 236236 139147 117119 138140 327331 154154 195195 120120 129129 198198 251251 127127 281281 109109 196196 000000 204204 327328 308308 143145 256256 111119 395395 183183 335338 136140 182202 186186 156158 195219 159160 211217 193193 353354
Rbol , 086088 299303 320321 290290 159163 179187 112112 232235 273273 192192 175175 149149 290290 135139 155156 235243 218220 331343 247271 241241 270272 169169 116138 336337 244252 185193 289289 196196 184188 151157 120120 107107 133133 123123 110110 227227 382410 172172 287287 164164 235235 108110 184184 232232 426469 105105 225227 295295 171171 296297 145145 176176 309312 127129 231231 196200 219223 222222 228234 366366 299299 236240 135145 175176 337337 313315 145161 256266 158176 324342 377377 236248 195199 184184 193193 236236 145145 117147 138138 331331 154160 181183 112116 129133 198208 251251 127133 281281 109117 194194 000000 204204 334334 308308 143143 247247 119123 393397 183183 332344 140140 182190 186186 148170 213217 157160 217217 189195 350354
Rbol , 086088 295299 321321 290290 153157 187213 112112 232235 273273 188192 159159 149151 290290 133137 155157 241247 218220 333335 223371 241241 270270 169169 132132 336336 244256 189191 289291 190201 184188 151151 118120 107107 133133 111123 104110 227249 382382 172174 287287 164164 235235 104108 184184 234284 464464 105111 225227 291291 171171 296297 137145 176180 309309 127129 231231 200206 219225 222222 228234 366366 297297 236248 135145 169175 391423 323423 145157 254262 158176 324342 377377 238238 195195 184184 193193 236236 145151 125147 138138 331331 154160 201213 120120 129133 198202 251251 127133 281284 113113 194196 171171 204206 334334 308308 139143 247247 111111 393395 183183 335344 140140 182190 186186 156156 203213 159160 217221 189189 351352
Rbol , 086086 000000 320321 290290 163163 179187 112120 232235 273275 192192 159175 151151 290290 133133 155155 241241 218218 335343 243263 241241 270270 169169 116134 336337 256256 171183 291299 201243 184184 151151 120120 107107 133133 123123 110110 227227 382382 172174 288299 162163 221235 110110 176184 230232 000000 105105 225225 295295 171171 296297 145145 176180 309312 125129 225231 194196 223225 222222 228234 366366 297297 238238 133135 169175 337389 317317 143147 256266 158176 324342 377377 236236 195195 184184 193193 236240 145145 117147 138146 327333 160160 189209 120120 129131 198208 251251 127127 277286 109113 194196 000000 204206 324344 308308 143143 247247 115115 391393 183183 332335 140140 181194 186186 156196 213217 157160 211217 189195 350351
Rbol , 086086 289311 317321 290290 137155 179189 112112 235235 273275 188192 175175 149151 290290 133135 156157 241247 218220 331343 259293 241241 270270 169169 120138 336336 256256 179179 293303 196199 184184 151157 120120 107107 133133 111123 110110 227231 410410 174174 287299 166166 235235 110110 176184 272282 471476 105105 225225 291295 170171 296296 145145 180182 309309 127127 231231 200206 219225 222222 234240 366366 297297 236238 131135 169176 389393 331349 137145 254254 158176 324342 377377 236262 195201 184184 193193 236236 145151 117117 136136 331331 154160 181195 112120 129131 198198 251251 127127 281284 117117 194194 169169 206206 327334 308308 139143 247247 111111 389393 183189 339346 140140 180182 186186 148174 195213 159160 197199 189189 345354
Rbol , 086086 289299 317321 290290 137157 181189 114120 232235 273277 192194 159159 149151 290290 133133 155156 241241 218218 335335 285383 241243 270270 169169 132132 336336 256256 179183 289299 196199 184188 151151 120120 107107 133133 123123 102110 227257 410410 174174 287287 164164 235235 110136 176182 232234 470476 105105 225225 291291 171172 297297 145145 180182 309309 127127 231239 206206 219225 222222 238240 366366 297297 236238 133137 169176 337389 329465 153153 254254 158176 324342 377377 232232 195197 184184 193193 236236 145145 117147 138138 331331 160160 193199 112116 129129 202202 251251 121129 281281 113117 192194 171171 204204 329334 308308 143149 256256 111115 393395 183183 332344 140140 190190 186186 148152 203217 159160 215215 189189 352353
Rbol , 086086 289301 317321 290290 157157 185187 112112 235235 273275 188192 159177 149151 290290 135135 154155 241247 218218 343343 247247 241241 270270 171171 118122 336337 256256 185191 289289 196196 184188 151157 120120 107107 133133 111123 102110 227227 382382 172174 287287 164166 235235 110138 176184 232236 462464 105105 227227 295295 171171 296297 145145 180182 309309 127129 225231 202206 219225 222222 224228 365366 297297 236238 135145 175175 389393 331339 145153 254256 158158 342342 377377 232232 195195 184192 193193 236236 145145 117125 138138 331331 160160 183185 120120 129131 202208 251251 133133 281284 117117 192194 155169 204204 329334 308308 143143 247247 109115 393395 183183 341344 140140 182191 186186 148152 201219 159160 215217 191193 345345
Rbol , 086086 299299 321321 290290 155157 179187 112112 232235 273275 192192 159173 149151 290290 135135 155155 241241 212218 333343 239265 241241 270270 169169 114118 336337 244270 185187 289293 196215 184188 151151 120120 107107 133133 123123 102110 233257 382382 172174 287299 166166 235235 110136 184184 264280 459482 105111 225225 295295 171171 296296 145157 182182 309309 127127 231231 196210 219219 222222 240246 365366 295297 238248 133133 169175 337391 313361 145147 254268 158176 324342 377377 232236 197197 184184 193193 236236 151151 147147 138138 331331 154160 181209 116120 129145 202213 251259 127127 281284 117117 192194 171171 204204 324343 308308 143149 247256 107111 393393 183183 339344 136140 182182 186186 148170 201213 159159 195211 189189 352353
POP
Ryt , 086086 285289 317320 278280 137137 179211 112112 235235 275275 192192 173173 151151 290290 135139 155157 241241 218218 335335 257257 241243 270270 169169 110110 337337 256270 175175 289289 205217 184184 151159 120120 107107 133133 111123 102102 265273 410410 172174 288288 166166 235235 110110 184184 232232 479479 105105 225227 291291 170171 296296 145145 184184 309309 125129 231231 196196 219225 222222 228228 366366 297297 236236 135145 176176 393393 433447 145145 266266 158158 342342 377377 232232 195195 186186 193193 236236 145145 117129 138138 327327 154154 189189 112112 129129 198208 251251 133133 280280 113113 196196 171171 204204 334334 308308 143143 247256 105113 389391 183183 339339 136136 180180 186186 166170 217217 159159 211211 189193 353353
Ryt , 086086 289289 317320 278278 127137 179213 112112 235235 275275 190190 173173 151151 290290 133133 000000 241241 218218 335335 257257 241241 270270 169169 110116 337337 256256 175175 289299 203217 184184 151159 120120 107107 133133 111123 110110 241269 410410 172174 290300 166166 235235 110110 184184 232232 429429 105105 227227 291291 170171 296296 145145 182184 309312 125125 231231 196196 219219 222222 230230 366366 297299 236238 145145 176176 393393 439461 145147 256266 158176 324342 377377 236238 195195 188188 193193 236236 145145 129129 138138 327327 154154 189189 112112 129129 198198 251251 133133 280280 113113 196196 171171 204204 334334 308308 143143 247247 105105 389389 183183 339339 136136 180180 186186 148170 217217 159159 211211 189189 353353
Ryt , 086086 285289 317317 278278 127137 179215 112112 235235 275275 190192 173173 151151 290290 133135 155155 241241 218218 335335 257257 241241 270270 169169 110110 337337 256270 171175 289289 205213 184184 151159 120120 107107 133133 111111 102110 241273 410410 174174 288300 166166 235235 108110 184184 232232 429480 105105 225225 291291 170171 296297 145145 184184 309309 125125 231231 196196 219219 222222 228230 366366 297297 236238 145145 172176 393401 411423 179179 256256 158158 342342 377377 238238 195195 186188 193193 236236 145145 129129 138138 327327 154158 189189 112112 129129 198198 251251 133133 280280 113113 196196 171171 204204 334334 308308 143143 247247 105105 389389 183183 339339 136136 180180 186186 166170 217217 159159 211211 189193 345353
Ryt , 086086 289289 320320 278278 127159 179213 112112 235235 275275 190192 173173 151151 290290 133139 155155 241241 218218 335335 257257 241241 270270 169169 110110 337337 256270 171175 289299 203203 184184 151151 120120 107107 133133 111111 102110 241253 410410 172172 288288 166166 235235 110110 184184 232232 480480 105105 227227 291291 171171 296296 145145 182184 312312 125129 231231 196196 219219 222222 228228 365366 297297 236238 135145 176176 393393 413429 145145 266266 158158 342342 377377 232232 195195 186188 193193 236236 145145 129133 138138 327327 154154 189189 112116 129129 198198 251251 133133 280280 113113 196196 171171 204204 334334 308308 143143 247256 105105 389389 183189 339345 136136 180180 186186 148166 217217 159159 211211 189189 345353
Ryt , 086086 285289 320320 278278 159159 179213 112112 235235 275275 190192 173173 151151 290290 135137 155155 241241 218218 335335 243257 241241 270270 169169 110110 337337 256270 175175 289299 203205 184184 151159 120120 107107 133133 111123 102110 241241 410410 172174 288288 166166 235235 108110 184184 232232 429480 105105 225227 291291 171171 296297 145145 176184 309312 125129 231231 196196 219219 222222 228230 366366 297299 236238 135145 176176 393393 409437 145179 256266 158158 342342 377377 232238 195195 186188 193193 236236 145145 125129 138138 327327 154158 189189 112112 129129 198208 251251 133133 280280 113113 196196 171171 204204 334334 308308 143143 247247 105105 389391 183183 339339 136136 180180 186186 148166 217217 159159 211211 189189 353353
Ryt , 086086 289307 317320 278278 137137 211213 112112 235235 275275 190190 173173 151151 290290 133135 155155 241241 218218 335335 257257 241241 270270 169169 110116 337337 256270 171175 299299 213213 184184 151151 120120 107107 133133 123123 110110 241241 410410 174174 288290 166166 235235 108110 184184 232234 480480 105105 225229 291291 170171 296296 145145 184184 309312 129129 231231 196196 225225 222222 228228 366366 297297 236236 145145 176176 393393 435455 145145 266266 158158 342342 377377 232232 195195 186186 193193 236236 145145 129129 138138 327327 154158 189189 112116 129129 198198 251251 133133 280281 113117 196196 171171 204204 334334 308308 143143 247247 105105 389389 183183 339340 136136 180180 186186 166166 217217 159159 211211 189189 345352
Ryt , 086086 285307 317320 278278 127159 213213 112112 235235 275275 190192 173173 151151 290290 133135 155155 241241 218218 335335 257257 241241 270270 169169 110116 337337 256270 171171 289299 203205 184184 151159 120120 107107 133133 111111 102110 241269 410410 172174 288288 166166 235235 110110 184184 232232 429480 105105 225227 291291 171171 296296 145145 184184 309309 129129 231231 196196 219219 222222 228230 366366 297299 238238 145145 176176 393393 431431 145145 266266 158158 342342 377377 232232 195195 186188 193193 236236 145145 129129 138138 327327 154158 189189 112116 129129 198198 251259 133133 280280 113113 196196 171171 204204 334334 308308 143143 247247 105105 389389 183189 339345 136136 180180 186186 148170 217217 159159 211211 189189 353353
Ryt , 086086 285289 317320 278278 137137 179211 112112 235235 275275 190192 173173 151151 290290 135139 155157 241241 218218 335335 257257 241241 270270 169169 110116 337337 256256 175175 299299 215217 184184 151159 120120 107107 133133 123123 102102 241241 410410 172172 288288 166166 235235 110110 184184 232232 429475 105105 225225 291291 171171 296297 145145 184184 309312 125129 231231 196196 219225 222222 230230 366366 297297 238238 145145 176176 393393 451475 147179 256257 158176 324342 377377 232232 195195 186186 193193 236236 145145 129133 138138 327327 154158 189189 112116 129129 198198 251251 133133 280280 113113 196196 171171 204204 334334 308308 143143 247256 105105 389391 183183 339340 136136 180182 186186 166166 217217 159159 211211 189189 353353
Ryt , 086086 289289 317317 278278 127159 179213 112112 235235 275275 190192 173173 151151 290290 133133 155155 241241 218218 335335 257257 241241 270270 169169 110110 336337 256256 171175 299299 205205 184184 151159 120120 107107 133133 111123 102102 241253 410414 172172 288288 166166 235235 108110 184184 232232 429480 105105 225227 291291 170171 296296 145147 176184 309312 129129 231231 196196 219219 222222 228230 366366 297297 236236 145145 176176 385393 409481 179179 256257 158158 342342 377377 232232 195195 186186 193193 236236 145145 129129 138138 327327 154154 189189 112116 129129 198208 251251 133133 280280 113113 196196 171171 204204 334334 308308 143143 247256 105113 389389 183183 339339 136136 180180 186186 148148 217217 159159 211211 189189 345353
Ryt , 086086 289289 317320 278278 127159 179179 112112 235235 275275 188188 173173 151151 290290 133135 155155 241241 218218 335335 257257 241243 270270 169169 110116 337337 270270 175175 299299 205205 184184 151151 120120 107107 133133 111123 110110 241241 410414 172172 288288 166166 235235 108110 184184 232232 429480 105105 225227 291291 170171 296297 145145 184184 309309 129129 231231 196196 219219 222222 228228 366366 297297 236236 135135 176176 393393 421465 145145 256266 158158 342342 377377 238238 195195 186186 193193 236236 145145 129129 138138 327327 154158 189189 112116 129129 198208 251251 133133 280280 113113 196196 171171 204204 334334 308308 143143 247256 105105 389391 183183 339339 136136 180180 186186 166166 217217 159159 211211 189189 345353
Ryt , 086086 289307 317317 278278 127127 179213 112112 235235 275275 188192 173173 151151 290290 133135 155155 241241 218218 335335 257261 241241 270270 169169 110116 336337 256270 000000 289299 205213 184184 151151 120120 107107 133133 111123 102110 241269 410414 174174 288288 166166 235235 110110 184184 232232 429429 105105 225227 291291 171171 296297 145145 184184 309312 125125 231231 196196 219225 222222 228228 366366 297297 236236 145145 176176 393393 403429 145151 266266 158158 342342 377377 232232 195195 186188 193193 236238 145145 129129 138138 327327 154154 189189 112116 129129 198198 251251 133133 280281 113117 196196 171171 204204 334334 308308 143143 247256 113113 389389 183183 335339 136136 180180 186186 166170 217217 159159 211211 189189 353353
Ryt , 086086 285307 317317 278278 127159 215225 112112 235235 275275 188188 173173 151151 290290 133135 155155 241241 218218 335335 257257 241241 270270 169169 110116 337337 256256 175175 299299 207213 184184 159159 120120 107107 133133 111111 110110 269275 410410 172172 288300 166166 235235 110110 184184 232232 475480 105105 227227 291291 171171 296296 145147 184184 309312 125129 231231 196196 219225 222222 228228 366366 297299 236236 135135 176176 393393 431451 149181 256266 158158 342342 377377 232238 195195 186188 193193 236236 145145 117129 138138 327327 154154 189189 112116 129129 198198 251251 133133 280280 117117 196196 171171 204204 334334 308308 143143 256256 105113 389389 183183 338339 136136 180180 186186 148166 217217 159159 211211 189193 345353
Ryt , 086086 289307 317320 278278 127159 179179 112112 235235 275275 192192 173173 151151 290290 133135 155155 241241 218218 335335 257261 241243 270270 169169 110110 337337 270270 171175 299299 205205 184184 151159 120120 107107 133133 111111 102110 241269 410410 172174 288289 166166 235235 108110 184184 232232 429429 105105 225227 291291 171171 296296 145145 184184 309309 125125 231231 196196 219225 222222 228230 365365 297297 236250 135145 176176 393393 443497 145145 266266 158158 342342 377377 238238 195195 186186 193193 236238 145145 117129 138138 327327 154154 189189 112112 129129 198198 251251 133133 280280 113113 196196 171171 204204 334334 308308 143143 247247 105113 389389 183183 335339 136136 180180 186186 148166 217217 159159 211211 189189 353353
Ryt , 086086 285289 317320 278278 127137 179213 112112 235235 275275 190192 173173 151151 290290 135135 155155 241241 218218 335335 257257 241241 270270 169169 110116 337337 256256 171171 289289 205213 184184 151151 120120 107107 133133 111123 102110 241273 410414 172174 288300 166166 235235 110110 184184 232232 429480 105105 225225 291291 171171 296296 145145 176184 309309 125129 231231 196196 225225 222222 228228 366366 297297 236236 135145 176176 393393 449487 145147 256266 158158 342342 377377 232238 195195 186186 193193 236236 145145 117129 138138 327327 154154 189189 112116 129129 198198 251251 129133 280280 113117 196196 171171 204204 334334 308308 143143 247256 095113 389389 183183 338339 136136 180180 186186 148148 217217 159159 211211 189189 353353
Ryt , 086086 289289 317320 278278 127137 179225 112112 235235 275275 190190 173173 151151 290290 135135 155155 241241 218218 335335 257261 241241 270270 169169 110110 337337 256270 175175 299299 203205 184184 159159 120120 107107 133133 111123 102102 241269 410410 174174 288288 166166 235235 108110 184184 000000 480480 105105 225225 291291 171171 296297 145147 184184 309312 125125 231231 196196 219225 222222 228228 366366 297297 236250 145145 176176 393393 425451 145145 266266 158158 342342 377377 238240 195195 186188 193193 236236 145145 129129 138138 327327 154154 189189 112120 129129 198198 000000 133133 280280 117117 196196 171171 204204 334334 308308 143143 247247 105105 389389 183183 338339 136136 180180 186186 148166 217217 159159 211211 189193 345353
Ryt , 086086 285307 317320 278278 127127 179213 112112 235235 275275 190190 173173 151151 290290 133135 155155 241241 218218 335335 257257 241241 270270 169169 110116 337337 256270 171171 299299 203205 184184 151159 120120 107107 133133 111111 110110 241269 410414 174174 288300 166166 235235 110110 184184 232232 429480 105105 227227 291291 170171 296296 145147 182184 309312 125125 231233 196196 219225 222222 228228 365366 297297 236250 135145 176176 393393 391491 149179 256257 158158 342342 377377 232232 195195 186186 193193 236236 145145 129129 138138 327327 154154 189189 112112 129129 198208 251251 133133 280281 113113 196196 171171 204204 334334 308308 143143 247256 095105 389389 183183 335340 136136 180182 186186 148170 217217 159159 211211 189189 353353
Ryt , 086086 285289 317317 278278 127159 179179 112112 235235 275275 188190 173173 151151 290290 135135 155155 241241 218218 335335 257257 241241 270270 169169 110110 337337 256270 171175 289289 205207 184184 151159 120120 107107 133133 111123 102102 241269 410414 172174 288300 166166 235235 108110 184184 232232 429480 105105 225227 291291 171171 296296 145147 176176 309309 125125 231231 196196 219225 222222 230230 366366 297299 236254 145145 176176 385393 439443 151173 257266 158158 342342 377377 238238 195195 186186 193193 236236 145145 129129 138138 327327 154154 189189 112116 129129 198198 251251 129133 280280 113117 196196 171171 204204 334334 308308 143143 247247 105113 389389 183183 339339 136136 180180 186186 148166 217217 159159 211211 189193 353353
Ryt , 086086 289289 317320 278278 137159 179225 112112 235235 275275 192192 173173 151151 290290 135135 155155 241241 218218 335335 257257 241241 270270 169169 110110 337337 256270 171175 289299 205217 184184 151151 120120 107107 133133 111111 110110 241241 410410 172174 288300 166166 235235 108110 184184 000000 429429 105105 225227 291291 171171 296296 145147 176184 309312 129129 231231 196196 225225 222222 230230 366366 297297 236236 135145 176176 393393 443447 145147 256266 158158 342342 377377 232240 195195 186188 193193 236238 145145 129129 138138 327327 154154 189189 112112 129129 208208 000000 133133 280280 113117 196196 171171 204204 334334 308308 143143 247247 105105 389389 183183 338339 136136 180180 186186 148148 217217 159159 211211 189193 345353
Ryt , 086086 289307 317320 278278 127137 179179 112112 235235 275275 192192 173173 151151 290290 135139 155155 241241 218218 335335 257261 241243 270270 169169 110110 337337 256256 175175 289289 203219 184184 151159 120120 107107 133133 111111 102102 241273 410410 172174 288300 166166 235235 108110 184184 232232 429480 105105 225227 291291 171171 296296 145147 184184 309309 125129 231231 196196 219219 222222 228228 366366 297297 236238 145145 176176 393393 491491 145145 266266 158158 342342 377377 232232 195195 186186 193193 236236 145145 125129 138138 327327 154154 189189 112116 129129 198198 251251 133133 280280 113113 196196 171171 204204 334334 308308 143143 256256 105113 389391 183183 339339 136136 180180 186186 148166 217217 159159 211211 189193 345353
Ryt , 086086 289289 317320 278278 127137 179207 112112 235235 275275 188192 173173 151151 290290 135139 155155 241241 218218 335335 257257 241241 270270 169169 110110 337337 256270 171175 299299 205205 184184 151151 120120 107107 133133 111111 102110 241269 410410 172174 288288 166166 235235 110110 184184 232232 429480 105105 225227 291291 171171 296296 145145 184184 309309 129129 231231 196196 219219 222222 228230 366366 297297 236236 145145 176176 393393 427461 145151 266266 158158 342342 377377 232232 195195 186186 193193 236236 145145 125129 138138 327327 154158 189189 112116 129129 198198 251251 133133 280281 113117 196196 171171 204204 334334 308308 143143 247247 095105 389389 183183 339339 136136 180180 186186 148166 217217 159159 211211 189189 345353
Ryt , 086086 289307 317320 278278 127159 179211 112112 235235 275275 188190 173173 151151 290290 133133 155155 241241 218218 335335 257257 241241 270270 169169 110116 337337 256256 171171 289289 205205 184184 151159 120120 107107 133133 111123 110110 253275 410410 174174 288288 166166 235235 108110 184184 232232 475480 105105 225227 291291 171171 296296 145145 182184 309312 125129 231231 196196 219219 222222 228230 366366 297299 236238 145145 176176 393393 439439 145147 256266 158158 342342 377377 232238 195195 186186 193193 236236 145145 129129 138138 327327 154158 189189 112116 129129 198208 251251 133133 280280 113113 196196 171171 204204 334334 308308 143143 247247 105105 389389 183183 339339 136136 180180 186186 148166 217217 159159 211211 189189 345353
Ryt , 086086 289289 317317 278278 159159 179213 112112 235235 275275 190192 173175 151151 290290 135135 155155 241241 218218 335335 257257 241241 270270 169169 110116 337337 256256 179179 289289 203205 184184 151151 120120 107107 133133 111123 102102 241273 410410 172172 288288 166166 235235 110110 184184 232232 429429 105105 227229 291291 171171 296296 145147 184184 309312 125129 231231 196196 219219 222222 228230 366366 297299 236238 145145 176176 393393 443473 145145 266266 158158 342342 377377 232232 195195 186186 193193 236236 145145 129133 138138 327327 154158 189189 112116 129129 198198 251251 133133 280280 113113 196196 171171 204204 334334 308308 143143 247247 105113 389389 183183 339339 136136 180180 186186 166166 217217 159159 211211 189193 353353
Ryt , 086086 289289 317317 278278 127159 213213 112112 235235 275275 188192 173175 151151 290290 133135 155155 241241 218218 335335 257257 243243 270270 169169 110110 336337 256270 175179 289299 205213 184184 151159 120120 107107 133133 111111 110110 269269 410410 172174 288288 166166 235235 108110 184184 232232 429480 105105 227227 291291 171171 296296 145145 184184 309312 129129 231231 196196 219219 222222 228230 365366 297297 236236 145145 176176 393393 391493 145151 266266 158158 342342 377377 232238 195195 186188 193193 236236 145145 129129 138138 327327 158158 189189 112116 129129 198208 251251 133133 280281 113117 196196 171171 204204 334334 308308 143143 247247 105113 389389 183183 339340 136136 180180 186186 148166 217217 159159 211211 189189 353353
Ryt , 086086 289307 317320 278278 127159 179179 112112 235235 275275 190192 173173 151151 290290 135137 155155 241241 218218 335335 257257 241241 270270 169169 110110 336337 256256 175175 299299 205207 184184 151151 120120 107107 133133 111123 102102 241269 410414 172174 288288 166166 235235 108110 184184 232232 480480 105105 227227 291291 170171 296297 145147 184184 309309 125129 231231 196196 219225 222222 228230 365365 297299 236238 145145 176176 393393 445463 000000 256256 158158 342342 377377 232238 195195 186186 193193 236236 145145 129129 138138 327327 154154 189189 112112 129129 198208 251251 133133 280280 113121 196196 171171 204204 334334 308308 143143 247247 105105 389391 183183 339339 136136 180180 186186 148166 000000 159159 211211 189189 345353
POP
Mat , 086086 297305 321321 290290 127128 179215 112112 235235 273275 188192 173175 149149 290290 117121 155156 241245 218220 331343 265267 241241 270270 169171 118118 336337 248256 175189 295295 189205 188188 151151 118120 107107 133133 123123 110110 229257 382410 172174 287287 164166 207229 108110 182184 224226 433433 103105 217229 291291 170171 296296 145145 176180 309309 117133 231231 196196 219223 222222 226240 365366 297299 248250 133139 175175 335447 295443 137155 256266 160176 324342 377377 232236 197197 184184 193193 236236 145145 119149 138138 331331 158164 195209 112120 129129 208209 251259 131145 281284 117117 194196 163163 206206 327334 308308 143143 247268 115121 395399 177183 340345 140146 181182 186186 140150 201207 159160 211213 189195 345346
Mat , 086086 289301 321321 290290 127128 189189 112122 232232 275275 190192 173175 149153 290290 121121 155155 247249 218220 333335 247273 241241 270270 169169 112128 336337 248256 175179 295295 192198 184188 151151 120120 107107 133133 123123 110110 229229 382410 168168 287301 166166 229229 108110 176184 226258 433433 103103 227227 291291 171171 296296 145145 176180 309309 133141 231231 196196 225225 222222 226226 366366 301301 238238 133139 175176 391391 323330 147149 245245 158160 342342 377377 232242 195195 184196 193193 236236 145145 119119 138138 327331 160164 185195 112116 109129 198209 251251 129147 281284 117117 194196 163163 204206 334334 308308 143143 256259 115119 391395 177177 339346 140146 182182 186186 140140 201207 154154 211211 189195 346351
Mat , 086086 299299 321321 290290 127127 000000 112113 235235 273273 192192 159173 149153 290290 121139 155156 245245 220220 333333 271327 241243 270270 169169 116118 336337 248248 185191 295295 203210 184184 151159 120120 107107 133133 123127 110110 227227 382410 168174 299300 166166 207235 110112 184184 224258 417471 103103 217217 291295 171171 296297 145145 176180 309309 129133 231231 196196 219223 222226 228238 366366 297301 236238 133139 176176 375375 328330 157159 253254 160160 342342 377377 232262 195197 184184 193193 236236 145145 125129 138138 331331 160164 179195 116120 133135 208208 251259 129129 284284 115117 194196 163163 203204 327334 308308 139143 256259 119121 393395 177183 334339 140140 195216 186186 154162 209217 154159 195213 189189 346346
Mat , 086086 289303 321321 290290 127127 189189 112113 235235 273275 188192 173173 149149 290290 117139 155156 235247 218220 333343 273275 241241 270270 169169 112112 336336 244256 177185 295295 198205 184188 151151 120120 107107 133161 123123 110110 227229 382382 168174 287300 164164 229235 110110 182184 226286 431433 117117 225227 291291 171171 297297 145145 176176 309309 129129 225231 196196 223225 222222 226238 366366 299305 236246 139139 176176 375405 295295 157161 253254 158174 324340 377377 240240 195197 184188 193193 236240 145145 125149 138138 331331 158164 177179 116122 133135 198198 251251 129133 281284 117117 192194 163171 203206 334334 308308 139143 247259 107107 391393 177177 334334 140142 182216 186186 154154 209217 159160 187211 189191 000000
Mat , 086086 295301 321321 290290 127127 179189 112122 232235 273275 190192 159175 149149 290290 121121 156156 235259 218220 333335 263263 241241 270276 169169 112112 336336 256270 177189 295295 192203 184188 151151 120120 107107 133133 123123 110110 249253 382414 168174 287287 164166 229235 110110 176184 222226 432433 103105 217229 291291 170171 296296 145145 176180 309309 129133 227231 196196 219223 222222 226226 366366 297301 244246 139139 175175 339447 326433 149157 245253 158176 324324 377377 236254 195195 184184 193193 236236 145145 125149 138138 327331 160164 179185 116116 129133 208209 251259 129145 281281 113115 194196 163163 203204 334334 308308 143143 256259 103111 393395 177183 334336 136140 181182 186186 154156 207217 154159 195211 189195 346353
Mat , 086086 289301 321321 290290 127136 179191 113122 235235 275275 190192 173173 151153 290290 125139 155156 245255 218218 335343 275275 241241 270270 169169 118130 336336 244256 175177 295295 205213 184188 151157 120120 107107 133133 123127 110110 227253 410410 168174 287287 164166 207235 110110 182184 222224 417474 103103 217217 291295 171171 296296 145145 176176 309309 137141 231231 196196 219223 222222 228238 365366 299301 236238 139139 169169 393393 295326 147159 254254 160160 342342 377377 232262 195197 184184 193193 236238 145145 119125 138140 331331 154164 185185 116118 129133 198198 251251 129145 281284 113113 194194 163163 204206 328328 308308 143143 247259 119119 389393 183183 345345 136142 195213 186186 156162 207209 159160 213217 189195 345345
Mat , 086088 295301 321321 278290 127137 179215 112112 235238 275275 188188 173173 151151 290290 121139 155158 241245 218220 331343 265273 241241 270270 169169 118132 336336 252256 175185 295295 183203 184188 151151 120120 107107 133133 123123 110110 227253 382410 172174 287287 164166 229235 110110 184184 222264 417474 103103 217217 291295 170170 296297 145145 176180 309309 117141 231231 196196 219225 222222 238238 366366 299301 236238 133139 175175 339447 295325 159159 254254 160176 324338 377377 236262 197197 184188 193193 236238 145145 125149 138138 327331 158164 183185 116120 127129 198202 251251 129145 281284 113117 194196 163163 203206 328328 308308 143143 247259 119119 393393 183183 340345 140142 195200 186186 150156 207227 159159 213217 189195 346353
Mat , 086086 299301 321321 290290 127127 179215 112129 232235 275275 188192 159173 149153 290290 125139 156156 235251 218218 335335 275327 241241 270270 169169 112118 336336 248256 181185 293293 203203 184188 151151 120120 107107 133133 123123 110110 227255 382382 168168 287300 164166 235235 110110 184184 222226 433468 103117 217225 291291 171171 296297 145145 176180 309309 129133 231231 196198 223225 222222 226240 365366 301321 248252 139147 169176 375375 295323 149157 245253 160176 324342 377377 236262 195197 184184 193193 236236 143145 119125 138138 331331 158158 179181 116116 123129 208209 259259 129131 281281 115117 192196 163163 206206 327328 308308 139139 256256 115121 393399 177183 334340 136140 191200 186186 140154 201201 159160 211211 189191 346346
Mat , 086086 299301 317321 278278 127128 000000 112122 235238 273275 190192 173175 149149 290290 125139 154155 241253 220220 333333 265327 241243 270270 169169 118118 336336 256256 175175 295295 210216 184188 151151 120120 107107 133133 123123 110110 227227 382382 174174 299299 164166 229229 110112 176184 226256 433433 103103 217229 291291 170171 296296 145145 176176 309309 141141 231231 196196 223225 222222 228240 366366 297299 236254 133139 169175 375375 295317 137137 256266 160160 342342 377377 232240 195197 184184 193207 236238 145145 149149 138138 331331 154164 181185 116120 127131 198208 251251 129129 284284 111113 194196 163171 206206 328328 308308 143143 259259 119119 391393 177183 334345 136146 191195 186186 140140 201201 159160 213213 189195 346349
Mat , 086086 299301 321321 278290 127127 189191 123125 235235 273273 188192 173173 149149 290290 117119 155156 235245 218220 331335 249273 241241 270276 169169 120138 336337 244252 175179 289289 185216 188188 151151 120120 107107 133133 123127 104110 227229 410414 172174 287287 164164 235235 110114 184184 222258 433433 103117 225225 291291 170171 297297 145145 176176 309309 129133 225231 196198 219225 222222 226228 366366 321321 248376 139147 169176 391393 326334 159159 254254 158160 342342 377377 232250 195199 184188 193207 236236 145145 119119 138140 327327 160164 185185 116120 129131 209211 259259 129135 284284 115115 192196 171171 206206 334334 308308 143161 256259 103115 389393 177177 334334 136140 183191 186186 154196 207217 159160 195211 189189 345347
Mat , 086086 301303 321321 278278 127136 179215 112125 235235 273275 190192 159173 149149 290290 125139 156158 241251 218220 333335 269273 241243 270270 169169 112118 336336 256256 185185 295299 192213 184184 151151 120120 107107 133133 123123 110110 227255 382410 168168 287300 166166 229235 108110 184184 224266 431433 103105 217227 291291 170170 296296 145145 176180 309309 129129 225231 196198 225225 222222 240240 366366 297321 246248 133147 175176 375375 295324 149151 245245 158158 340342 377379 232232 195195 184188 193193 236236 145145 119125 138138 331331 158164 177181 118120 123127 208209 259259 129139 281284 115115 192194 163163 206206 327327 308308 143143 247256 119121 393395 177183 334343 136146 182182 186186 144154 203203 154159 211213 189191 353353
Mat , 086086 301301 321321 278290 127127 000000 122123 232235 273273 190192 175175 151153 290290 117143 155156 245245 218220 333335 275275 241241 270276 169169 120132 336337 244252 177189 295295 210211 188188 151151 120120 107107 133133 123123 110110 227253 382414 168174 287287 164166 229229 110110 184184 216222 433433 103117 217225 291291 171171 296297 145145 176176 309309 129141 225231 196196 223225 222222 228236 366366 297297 250368 139147 175176 339385 311323 149157 245253 160160 340342 377377 232232 195197 188188 193193 236236 145145 119125 138138 327331 158160 179181 116120 109127 205207 251259 129145 281284 115115 192194 163163 203204 334334 308308 143143 259259 111111 389391 177183 334339 132136 184191 186186 154186 209217 158159 187217 189189 346349
Mat , 086086 295295 321321 290290 126136 179215 112125 232232 273275 188188 173173 149149 290290 125139 156158 245251 218220 333343 249327 241241 270270 169169 132132 336337 256256 169175 295295 192210 184184 151151 120120 107107 133133 111123 110110 227255 382382 168174 289301 166166 229235 110110 184184 226230 431433 103103 227229 291291 170171 296296 145145 176180 309309 129141 225225 196196 225225 222222 226226 365366 297301 238252 133139 175176 375375 295447 147155 254256 160176 324342 377377 232236 195197 184188 193193 236236 145149 119149 138140 327331 158158 187189 116120 129129 198202 251259 129129 284284 115117 192194 163171 204206 334334 308308 151163 256259 107119 391391 177177 334334 132140 181191 186186 166196 209219 160162 209211 189189 346353
Mat , 086086 289299 321321 278290 126136 189213 122135 235235 273275 192192 173173 149151 290290 117139 155156 241249 218220 331335 249271 241243 270270 169171 112132 336337 256256 175191 295295 183216 188188 151151 120120 107107 133133 111123 104110 229229 382414 168174 287301 164166 229235 110110 184184 224266 431431 103105 217225 291291 170170 296297 145145 176180 309309 125129 231231 196196 219223 222222 238240 366366 321321 246248 139139 174176 393393 323324 147155 254256 160176 324342 377377 236262 195199 184188 193207 236236 145145 119125 138138 327331 160160 185195 112120 127129 208209 251259 123129 281284 113117 192196 163163 206206 334334 308308 143155 247256 095111 393397 177183 334334 140140 181181 186186 186196 207207 154159 211211 189195 345345
Mat , 086086 299303 317321 278290 127127 189191 112125 232235 273273 192192 161173 149153 290290 119125 156156 241245 220220 331331 265327 241243 270270 169169 120120 336337 244256 175189 289289 215216 184184 151151 120120 107107 133133 123123 110110 229251 382414 168174 299299 166166 229235 110110 184184 222250 432467 103103 217225 291291 171171 296296 145145 176176 309309 133133 231231 196196 219225 222222 228240 366366 297297 236236 139139 169176 339387 326330 145155 245256 158160 342342 377377 232232 195197 184184 193193 236236 143145 129129 138140 327327 160160 181181 120120 131131 208208 251251 135137 281284 113113 192194 163163 206206 328334 308308 139143 259262 111127 391393 177177 334341 136140 182195 186186 154186 213227 154158 195217 189191 345350
Mat , 086086 299303 321321 278290 126127 189195 112122 232235 273273 190192 173173 149153 290290 117139 000000 241245 220220 331333 263269 241241 270270 169169 112132 336336 244256 185191 293295 203213 184188 151151 120120 107107 133133 123123 110110 227227 382414 168174 287287 166166 229229 108110 176184 222224 417467 103103 217229 291291 000000 296296 145145 180180 309309 129133 231231 196196 225225 222222 228240 366366 297297 236246 133139 175175 399447 328328 149159 245254 158176 324342 000000 232236 195195 184184 193193 236236 145145 125129 138138 331331 160164 179185 116120 127129 198208 251251 129139 284284 115115 194194 163171 203206 000000 000000 143143 247259 111119 391399 183183 343345 136140 182182 186186 144196 201203 154159 211213 189189 346353
Mat , 086086 299301 317321 278290 127136 179215 112123 235235 273273 190190 173175 151151 290290 121139 155156 241245 218220 331335 271275 241241 270270 169169 112118 336337 244244 175185 293295 198198 184188 151151 120120 107107 133133 123123 104110 227227 382382 168174 287299 164166 229229 110110 184184 230306 431433 105117 225225 291295 170172 296297 145145 180180 309309 133139 225231 196196 223223 222222 228240 366366 297299 236248 133139 175175 405405 295295 147149 245245 000000 324342 377377 232236 193195 192196 193193 236238 145145 125149 138140 327331 164164 177181 116120 127127 198202 251259 129133 281284 113113 192196 163163 204206 328334 308308 143143 247259 115119 391395 177177 334346 140146 195222 186186 140154 201217 158160 187213 189195 345346
Mat , 086086 299301 321321 290290 127128 000000 112125 235235 273275 188192 169169 149151 290290 117121 155155 241245 218220 331335 249249 241243 270270 169171 112120 336337 252256 175177 289295 210216 184188 151151 120120 107107 133133 127127 104110 227229 382414 168172 287301 164166 229235 110110 184184 222230 429467 117117 217227 291291 171171 297297 145145 180180 309309 117129 231231 196196 223223 222222 226228 366366 297299 236248 139149 169176 405405 297435 137145 258266 000000 324342 377377 236236 195197 188196 193193 236236 145145 125149 132136 327327 154154 181181 112120 129135 208208 259259 129145 281284 113115 194196 163163 206206 327334 308308 143143 247259 119121 393395 183183 343343 140142 187193 186186 150154 227227 158159 211213 189191 348353
Mat , 086086 299301 321321 290290 127128 195195 112122 235235 273275 188190 173173 149153 290290 117121 156158 235251 220220 331333 265327 241241 270270 169171 118120 336337 256256 181191 289295 185192 188188 157159 120120 107107 133133 111127 110110 227229 382382 168174 287289 166166 207229 110112 182184 258286 431431 103103 229229 291291 171171 296297 145145 176176 309309 133141 231239 196196 219225 222222 226238 366366 297299 236236 139139 175175 391391 295323 155159 254256 158160 338342 377377 232250 195195 184184 193193 236236 145145 119149 138138 331331 158164 181209 118122 127129 207208 251259 129135 281284 115117 192194 163171 203204 334334 308308 143143 259259 103107 393399 177177 334341 142146 181182 186186 154156 207217 154159 195217 189195 346351
Mat , 086086 301303 321321 290290 127127 179189 113125 235235 273275 192192 173173 149151 290290 117117 155158 235245 218220 333335 265275 241243 270270 169169 112112 336336 256256 177177 295295 203205 184184 151151 120120 107107 133133 123123 110110 227227 382410 168168 300300 166166 207235 110110 182182 226286 431433 105117 225227 291291 171171 296297 145145 176176 309309 129137 225225 196196 219225 222222 226238 366366 299305 246248 139139 176176 375375 289295 153161 254254 158174 324342 377377 232232 195197 184188 193193 236240 145145 117125 138138 331331 158158 177209 120122 129135 198198 251259 129145 281284 117117 192192 163171 204206 334334 308308 143143 247259 107119 391393 177177 334334 140142 182200 186186 154154 203217 159160 187195 189189 346353
Mat , 086086 289299 321321 290290 127136 189213 112112 232238 273273 190192 173173 149153 290290 121139 156156 241247 218220 333343 265273 241241 270270 169169 112132 336337 256256 175189 295295 192213 184184 151157 120120 107107 133133 123123 104110 229251 382414 168174 287287 166166 229235 110110 182184 224256 433433 103105 217229 291291 170170 297297 145145 176176 309309 137141 231231 196196 223225 222222 240240 366366 299299 248248 139139 176176 393393 324324 147147 245245 158160 342342 377377 232232 195197 184184 193193 236236 145145 119125 138138 331331 158158 183185 116120 109129 198207 251251 129135 281284 115115 192192 163163 204206 327328 308308 139155 256259 119119 391393 177183 334340 136140 182195 186186 162186 207209 154159 211213 189195 345353
Mat , 086086 301301 321321 290290 127127 000000 113125 235235 273275 188190 173173 149151 290290 139139 156158 245251 220220 331333 273273 241241 270270 169169 116132 336336 252256 175191 289295 198203 184188 151151 120120 107107 133133 123127 110110 227257 410414 174174 287287 164166 229235 108110 182182 226226 433433 103105 217217 291291 170170 296297 145145 176180 309309 133141 225231 196196 219223 222222 226240 366366 297301 238254 133133 176176 339447 295326 137157 253266 158176 324338 377377 232236 195195 184184 193193 236236 143145 125129 138140 331331 154158 177185 116120 129129 207209 251259 131145 284284 113113 192194 163171 204206 328334 308308 143143 259259 119119 391393 177183 334345 136140 182191 186186 154156 207207 154159 187217 189195 346353
Mat , 086086 299301 321321 278290 126127 000000 112120 232235 275275 192192 173173 149149 290290 117139 156157 235241 220220 331333 247273 241241 270270 169171 112118 336337 248256 191191 293297 189198 184188 151151 120120 107107 133133 123123 110110 227229 410410 168172 287287 166166 229235 108110 184184 226258 433433 103103 217229 291291 171171 296296 145145 176180 309309 137141 225231 196196 223225 222222 226226 366366 297297 246246 139139 174176 339385 323326 147157 253254 158160 342342 377377 232254 195197 184184 193193 236238 145145 119121 138138 331333 158160 181209 116120 129135 207208 251251 129145 281281 115115 194194 163171 204208 334334 308308 139143 247268 113115 393393 177177 334334 146146 182200 186186 154196 209217 154160 195211 189189 346346
Mat , 086086 299301 321321 290290 127128 189191 112112 235235 273275 188192 173175 149153 290290 117143 156156 237251 218220 333335 271273 241241 276276 169169 116120 337337 244256 181185 295295 203215 184184 151151 120120 107107 133133 123123 110110 229251 382410 174174 287287 164166 229235 108110 184184 216226 433433 105117 217225 291291 170171 296297 145145 176176 309309 129129 225231 196196 223223 222222 226240 366366 297297 246246 139139 169169 391391 326330 147157 245253 160176 324342 377377 232236 195197 184184 193193 236238 145145 125125 138138 331331 164164 179185 116116 109129 198208 251251 129129 284284 113113 192196 163171 206206 328334 308308 143143 256268 115115 391393 183183 340345 140146 182191 186186 140196 201201 159160 211211 189195 346353 
