# Supplementary material for: Genome-Wide Linkage Disequilibrium in Nine-Spined Stickleback Populations
Source: G3 (Bethesda). 2014 Aug 12;4(10):1919–29. doi: 10.1534/g3.114.013334 (PMC4199698; doi:10.1534/g3.114.013334)
Supplement: Supporting Information [file supp_g3.114.013334_FileS2.txt]

Pairwise relatedness coefficient between individuals within 13 ninespined stickleback populations using 109 microsatellite loci

Hel

              1    2    3    4    5    6    7    8    9   10   11   12   13   14   15   16   17   18   19   20   21   22   23   24
         1      0.01 0.07 0.07 0.13 0.08 0.05 0.07 0.04 0.16 0.11 0.06 0.13 0.14 0.18 0.13 0.01 0.09 0.02 0.13 0.10 0.10 0.04 0.02
         2           0.16 0.07 0.13 0.06 0.01 0.00 0.13 0.11 0.08 0.01 0.02 0.03 0.03 0.10 0.05 0.03 0.01 0.10 0.02 0.06 0.15 0.01
         3                0.07 0.00 0.04 0.10 0.09 0.05 0.02 0.01 0.01 0.07 0.04 0.00 0.04 0.03 0.08 0.00 0.07 0.03 0.01 0.01 0.00
         4                     0.08 0.06 0.06 0.10 0.01 0.04 0.09 0.01 0.01 0.05 0.07 0.02 0.06 0.00 0.11 0.06 0.09 0.08 0.02 0.12
         5                          0.09 0.10 0.16 0.12 0.03 0.02 0.04 0.15 0.05 0.09 0.13 0.01 0.09 0.06 0.01 0.12 0.14 0.12 0.08
         6                               0.03 0.21 0.01 0.08 0.08 0.08 0.06 0.09 0.13 0.08 0.03 0.07 0.01 0.18 0.06 0.06 0.06 0.02
         7                                    0.08 0.10 0.04 0.02 0.00 0.08 0.03 0.13 0.12 0.04 0.08 0.04 0.08 0.06 0.02 0.03 0.02
         8                                         0.01 0.14 0.09 0.02 0.03 0.04 0.12 0.07 0.03 0.08 0.08 0.05 0.13 0.05 0.09 0.12
         9                                              0.09 0.07 0.05 0.17 0.02 0.15 0.06 0.10 0.03 0.04 0.03 0.05 0.03 0.05 0.05
        10                                                   0.02 0.03 0.09 0.02 0.02 0.04 0.07 0.09 0.04 0.03 0.05 0.19 0.11 0.13
        11                                                        0.04 0.01 0.11 0.21 0.04 0.07 0.06 0.09 0.04 0.07 0.14 0.08 0.11
        12                                                             0.00 0.01 0.01 0.09 0.08 0.01 0.01 0.03 0.03 0.03 0.07 0.02
        13                                                                  0.09 0.04 0.02 0.01 0.07 0.04 0.11 0.01 0.16 0.17 0.09
        14                                                                       0.01 0.00 0.14 0.01 0.00 0.03 0.04 0.07 0.02 0.04
        15                                                                            0.10 0.02 0.07 0.15 0.06 0.10 0.13 0.08 0.00
        16                                                                                 0.00 0.01 0.01 0.12 0.13 0.15 0.08 0.17
        17                                                                                      0.08 0.12 0.02 0.00 0.10 0.10 0.01
        18                                                                                           0.06 0.01 0.03 0.00 0.16 0.01
        19                                                                                                0.13 0.03 0.02 0.11 0.01
        20                                                                                                     0.14 0.05 0.09 0.13
        21                                                                                                          0.00 0.08 0.50
        22                                                                                                               0.04 0.00
        23                                                                                                                    0.02
        24                                                                                                                        

Sbol

              1    2    3    4    5    6    7    8    9   10   11   12   13   14   15   16   17   18   19   20   21   22   23   24
         1      0.00 0.05 0.02 0.10 0.01 0.06 0.01 0.09 0.07 0.01 0.04 0.05 0.08 0.03 0.08 0.07 0.08 0.07 0.07 0.11 0.02 0.01 0.08
         2           0.08 0.02 0.06 0.00 0.06 0.05 0.03 0.06 0.15 0.01 0.07 0.03 0.06 0.10 0.06 0.11 0.08 0.16 0.13 0.01 0.03 0.06
         3                0.12 0.02 0.11 0.06 0.13 0.02 0.04 0.04 0.05 0.17 0.16 0.03 0.10 0.01 0.02 0.02 0.15 0.07 0.01 0.02 0.01
         4                     0.00 0.09 0.13 0.00 0.07 0.09 0.04 0.02 0.04 0.16 0.11 0.06 0.03 0.04 0.00 0.01 0.06 0.13 0.03 0.04
         5                          0.08 0.02 0.02 0.06 0.02 0.02 0.07 0.12 0.16 0.13 0.10 0.01 0.12 0.02 0.09 0.05 0.09 0.01 0.03
         6                               0.03 0.15 0.06 0.10 0.06 0.01 0.15 0.13 0.16 0.10 0.11 0.18 0.02 0.13 0.13 0.05 0.07 0.19
         7                                    0.02 0.05 0.08 0.00 0.08 0.09 0.13 0.03 0.03 0.04 0.10 0.05 0.09 0.00 0.01 0.01 0.03
         8                                         0.02 0.01 0.06 0.01 0.03 0.01 0.15 0.05 0.03 0.04 0.05 0.07 0.02 0.10 0.17 0.02
         9                                              0.04 0.05 0.01 0.12 0.10 0.02 0.05 0.02 0.17 0.09 0.10 0.08 0.01 0.05 0.04
        10                                                   0.11 0.01 0.05 0.21 0.02 0.04 0.06 0.12 0.01 0.02 0.09 0.08 0.04 0.01
        11                                                        0.05 0.12 0.15 0.12 0.09 0.09 0.07 0.10 0.04 0.01 0.15 0.16 0.01
        12                                                             0.06 0.01 0.12 0.05 0.09 0.02 0.09 0.00 0.05 0.04 0.01 0.03
        13                                                                  0.05 0.04 0.03 0.01 0.08 0.07 0.09 0.20 0.03 0.09 0.09
        14                                                                       0.13 0.02 0.08 0.11 0.04 0.13 0.12 0.15 0.10 0.10
        15                                                                            0.16 0.08 0.05 0.12 0.05 0.07 0.01 0.02 0.01
        16                                                                                 0.06 0.07 0.02 0.06 0.01 0.11 0.08 0.12
        17                                                                                      0.05 0.03 0.07 0.00 0.02 0.12 0.00
        18                                                                                           0.02 0.04 0.01 0.00 0.13 0.09
        19                                                                                                0.05 0.11 0.07 0.04 0.06
        20                                                                                                     0.09 0.06 0.09 0.10
        21                                                                                                          0.10 0.12 0.18
        22                                                                                                               0.06 0.05
        23                                                                                                                    0.04
        24                                                                                                                        


Lev

              1    2    3    4    5    6    7    8    9   10   11   12   13   14   15   16   17   18   19   20   21   22   23   24
         1      0.08 0.02 0.00 0.03 0.11 0.03 0.03 0.14 0.11 0.15 0.08 0.12 0.23 0.04 0.07 0.10 0.13 0.02 0.09 0.06 0.06 0.06 0.04
         2           0.05 0.10 0.01 0.04 0.05 0.06 0.11 0.12 0.00 0.01 0.05 0.07 0.02 0.04 0.08 0.01 0.01 0.07 0.07 0.01 0.03 0.00
         3                0.03 0.03 0.14 0.05 0.07 0.19 0.16 0.09 0.10 0.12 0.02 0.08 0.18 0.04 0.09 0.06 0.09 0.01 0.09 0.05 0.03
         4                     0.06 0.05 0.03 0.06 0.10 0.11 0.01 0.02 0.06 0.03 0.04 0.15 0.07 0.00 0.08 0.05 0.03 0.10 0.04 0.01
         5                          0.01 0.06 0.06 0.09 0.10 0.06 0.11 0.11 0.06 0.03 0.10 0.10 0.07 0.02 0.03 0.05 0.03 0.10 0.09
         6                               0.01 0.06 0.16 0.04 0.09 0.09 0.11 0.07 0.05 0.05 0.08 0.12 0.06 0.14 0.01 0.08 0.02 0.15
         7                                    0.09 0.03 0.04 0.06 0.12 0.04 0.05 0.02 0.12 0.07 0.20 0.07 0.11 0.06 0.20 0.17 0.05
         8                                         0.06 0.05 0.11 0.07 0.04 0.03 0.04 0.18 0.03 0.07 0.02 0.08 0.01 0.07 0.00 0.01
         9                                              0.04 0.11 0.02 0.00 0.10 0.02 0.20 0.06 0.06 0.05 0.09 0.05 0.19 0.05 0.08
        10                                                   0.19 0.08 0.06 0.10 0.09 0.19 0.03 0.08 0.07 0.19 0.13 0.02 0.06 0.11
        11                                                        0.01 0.06 0.02 0.19 0.13 0.03 0.03 0.03 0.12 0.08 0.06 0.03 0.01
        12                                                             0.01 0.12 0.06 0.15 0.02 0.06 0.08 0.12 0.12 0.11 0.06 0.07
        13                                                                  0.01 0.02 0.24 0.08 0.01 0.04 0.14 0.04 0.15 0.00 0.01
        14                                                                       0.06 0.20 0.05 0.07 0.10 0.15 0.00 0.04 0.01 0.06
        15                                                                            0.11 0.00 0.05 0.03 0.10 0.02 0.06 0.08 0.04
        16                                                                                 0.15 0.19 0.22 0.27 0.13 0.07 0.06 0.11
        17                                                                                      0.05 0.02 0.14 0.02 0.08 0.07 0.03
        18                                                                                           0.07 0.16 0.13 0.06 0.06 0.06
        19                                                                                                0.04 0.04 0.01 0.06 0.08
        20                                                                                                     0.04 0.06 0.11 0.15
        21                                                                                                          0.06 0.06 0.01
        22                                                                                                               0.02 0.01
        23                                                                                                                    0.02
        24                                                                                                                        

Kro

              1    2    3    4    5    6    7    8    9   10   11   12   13   14   15   16   17   18   19   20   21   22   23   24
         1      0.19 0.05 0.04 0.03 0.08 0.01 0.06 0.07 0.04 0.05 0.01 0.13 0.00 0.10 0.02 0.01 0.01 0.01 0.11 0.02 0.08 0.02 0.11
         2           0.01 0.05 0.00 0.12 0.06 0.07 0.06 0.02 0.02 0.06 0.11 0.04 0.00 0.03 0.07 0.10 0.08 0.07 0.25 0.04 0.06 0.04
         3                0.06 0.12 0.20 0.03 0.03 0.08 0.05 0.06 0.12 0.10 0.05 0.13 0.18 0.03 0.04 0.04 0.06 0.06 0.08 0.04 0.01
         4                     0.08 0.07 0.11 0.08 0.05 0.05 0.05 0.04 0.04 0.02 0.08 0.02 0.09 0.18 0.21 0.04 0.00 0.08 0.11 0.02
         5                          0.07 0.08 0.15 0.06 0.13 0.05 0.14 0.08 0.03 0.14 0.04 0.03 0.05 0.23 0.01 0.03 0.05 0.02 0.02
         6                               0.07 0.05 0.04 0.01 0.01 0.06 0.02 0.01 0.00 0.00 0.12 0.01 0.04 0.03 0.11 0.04 0.02 0.13
         7                                    0.01 0.01 0.02 0.11 0.16 0.14 0.03 0.01 0.11 0.07 0.04 0.02 0.05 0.15 0.00 0.04 0.04
         8                                         0.01 0.01 0.08 0.07 0.01 0.05 0.07 0.08 0.05 0.11 0.05 0.10 0.08 0.11 0.01 0.18
         9                                              0.04 0.16 0.06 0.10 0.15 0.05 0.09 0.07 0.13 0.14 0.14 0.00 0.02 0.06 0.03
        10                                                   0.04 0.05 0.01 0.05 0.01 0.07 0.01 0.01 0.07 0.04 0.06 0.07 0.05 0.05
        11                                                        0.06 0.04 0.02 0.02 0.04 0.05 0.10 0.04 0.07 0.06 0.08 0.06 0.05
        12                                                             0.02 0.07 0.01 0.07 0.02 0.14 0.08 0.00 0.13 0.05 0.01 0.07
        13                                                                  0.03 0.02 0.02 0.05 0.06 0.12 0.10 0.01 0.04 0.03 0.04
        14                                                                       0.06 0.04 0.11 0.08 0.17 0.03 0.08 0.07 0.01 0.07
        15                                                                            0.01 0.10 0.02 0.07 0.03 0.01 0.04 0.02 0.11
        16                                                                                 0.09 0.01 0.20 0.06 0.18 0.02 0.10 0.11
        17                                                                                      0.13 0.08 0.19 0.14 0.06 0.04 0.18
        18                                                                                           0.07 0.02 0.15 0.10 0.13 0.03
        19                                                                                                0.11 0.13 0.04 0.12 0.07
        20                                                                                                     0.07 0.06 0.05 0.02
        21                                                                                                          0.15 0.00 0.02
        22                                                                                                               0.03 0.02
        23                                                                                                                    0.00
        24                                                                                                                        

Ska

              1    2    3    4    5    6    7    8    9   10   11   12   13   14   15   16   17   18   19   20   21   22   23   24
         1      0.25 0.09 0.17 0.10 0.08 0.18 0.10 0.24 0.15 0.18 0.12 0.08 0.09 0.10 0.12 0.06 0.03 0.03 0.29 0.03 0.22 0.20 0.01
         2           0.03 0.11 0.02 0.48 0.07 0.07 0.00 0.17 0.05 0.04 0.15 0.14 0.15 0.01 0.25 0.28 0.13 0.08 0.03 0.13 0.07 0.17
         3                0.17 0.05 0.04 0.04 0.13 0.01 0.10 0.07 0.05 0.02 0.15 0.04 0.07 0.14 0.09 0.00 0.25 0.13 0.17 0.15 0.14
         4                     0.07 0.25 0.00 0.05 0.01 0.11 0.12 0.07 0.02 0.08 0.15 0.02 0.17 0.16 0.00 0.19 0.05 0.22 0.26 0.01
         5                          0.06 0.01 0.10 0.12 0.01 0.03 0.08 0.02 0.01 0.28 0.13 0.06 0.13 0.11 0.04 0.12 0.12 0.07 0.14
         6                               0.06 0.18 0.22 0.16 0.25 0.05 0.08 0.03 0.01 0.19 0.01 0.09 0.01 0.11 0.24 0.06 0.00 0.05
         7                                    0.16 0.06 0.26 0.17 0.11 0.11 0.04 0.19 0.15 0.18 0.14 0.10 0.20 0.12 0.23 0.04 0.29
         8                                         0.17 0.00 0.12 0.01 0.05 0.10 0.10 0.17 0.05 0.12 0.29 0.12 0.20 0.10 0.24 0.01
         9                                              0.33 0.03 0.05 0.10 0.08 0.12 0.12 0.01 0.13 0.01 0.12 0.04 0.32 0.11 0.06
        10                                                   0.28 0.13 0.04 0.07 0.06 0.16 0.10 0.08 0.02 0.13 0.15 0.05 0.04 0.23
        11                                                        0.00 0.06 0.19 0.15 0.25 0.01 0.17 0.09 0.05 0.18 0.07 0.22 0.01
        12                                                             0.19 0.01 0.01 0.13 0.22 0.02 0.10 0.04 0.06 0.10 0.13 0.05
        13                                                                  0.06 0.03 0.17 0.11 0.17 0.03 0.23 0.05 0.26 0.08 0.03
        14                                                                       0.03 0.07 0.00 0.01 0.14 0.02 0.01 0.33 0.09 0.06
        15                                                                            0.29 0.00 0.07 0.09 0.08 0.24 0.13 0.13 0.07
        16                                                                                 0.18 0.10 0.12 0.07 0.13 0.07 0.04 0.11
        17                                                                                      0.15 0.08 0.29 0.00 0.19 0.06 0.00
        18                                                                                           0.20 0.13 0.15 0.26 0.07 0.16
        19                                                                                                0.14 0.04 0.01 0.09 0.16
        20                                                                                                     0.03 0.02 0.02 0.14
        21                                                                                                          0.18 0.05 0.12
        22                                                                                                               0.17 0.03
        23                                                                                                                    0.17
        24                                                                                                                        

Por

              1    2    3    4    5    6    7    8    9   10   11   12   13   14   15   16   17   18   19   20   21   22   23   24
         1      0.14 0.07 0.14 0.02 0.11 0.01 0.02 0.06 0.02 0.10 0.05 0.14 0.07 0.05 0.08 0.01 0.20 0.05 0.05 0.15 0.25 0.24 0.09
         2           0.16 0.04 0.00 0.04 0.02 0.12 0.31 0.23 0.16 0.01 0.02 0.18 0.12 0.11 0.03 0.23 0.12 0.00 0.02 0.10 0.07 0.09
         3                0.05 0.10 0.05 0.03 0.08 0.15 0.16 0.03 0.01 0.12 0.08 0.15 0.22 0.02 0.11 0.03 0.03 0.01 0.06 0.09 0.10
         4                     0.14 0.15 0.16 0.01 0.23 0.21 0.19 0.03 0.02 0.04 0.05 0.04 0.15 0.18 0.02 0.10 0.24 0.00 0.14 0.24
         5                          0.01 0.04 0.23 0.34 0.12 0.08 0.15 0.08 0.12 0.00 0.07 0.08 0.14 0.19 0.01 0.04 0.21 0.05 0.23
         6                               0.07 0.11 0.17 0.05 0.11 0.06 0.01 0.07 0.08 0.08 0.14 0.13 0.23 0.04 0.01 0.02 0.09 0.01
         7                                    0.08 0.11 0.06 0.04 0.05 0.01 0.21 0.04 0.02 0.13 0.05 0.03 0.05 0.26 0.08 0.15 0.04
         8                                         0.00 0.04 0.21 0.09 0.06 0.46 0.04 0.08 0.02 0.06 0.01 0.00 0.07 0.05 0.03 0.04
         9                                              0.05 0.12 0.10 0.13 0.22 0.18 0.21 0.19 0.00 0.17 0.12 0.03 0.13 0.06 0.11
        10                                                   0.06 0.07 0.03 0.15 0.21 0.30 0.01 0.06 0.09 0.04 0.04 0.12 0.14 0.04
        11                                                        0.13 0.01 0.03 0.06 0.05 0.07 0.08 0.05 0.25 0.01 0.11 0.34 0.08
        12                                                             0.03 0.18 0.01 0.26 0.02 0.12 0.05 0.10 0.07 0.02 0.19 0.01
        13                                                                  0.08 0.04 0.14 0.13 0.03 0.00 0.08 0.04 0.29 0.07 0.03
        14                                                                       0.06 0.14 0.03 0.30 0.17 0.23 0.21 0.06 0.04 0.06
        15                                                                            0.02 0.02 0.03 0.02 0.10 0.09 0.03 0.14 0.12
        16                                                                                 0.16 0.09 0.10 0.01 0.00 0.09 0.01 0.10
        17                                                                                      0.06 0.03 0.09 0.02 0.00 0.08 0.03
        18                                                                                           0.10 0.05 0.17 0.04 0.13 0.02
        19                                                                                                0.09 0.10 0.16 0.03 0.01
        20                                                                                                     0.01 0.09 0.24 0.03
        21                                                                                                          0.01 0.13 0.05
        22                                                                                                               0.07 0.04
        23                                                                                                                    0.09
        24                                                                                                                        

L1

              1    2    3    4    5    6    7    8    9   10   11   12   13   14   15   16   17   18   19   20   21   22   23   24
         1      0.01 0.04 0.01 0.05 0.12 0.06 0.03 0.17 0.11 0.03 0.08 0.05 0.04 0.22 0.15 0.22 0.13 0.15 0.18 0.13 0.07 0.02 0.13
         2           0.09 0.06 0.04 0.03 0.16 0.14 0.04 0.10 0.02 0.08 0.22 0.01 0.21 0.10 0.00 0.10 0.08 0.12 0.06 0.14 0.04 0.02
         3                0.07 0.15 0.01 0.07 0.11 0.09 0.26 0.09 0.01 0.11 0.08 0.06 0.15 0.01 0.09 0.08 0.08 0.14 0.04 0.02 0.30
         4                     0.07 0.10 0.11 0.19 0.01 0.04 0.18 0.08 0.23 0.08 0.03 0.00 0.01 0.13 0.18 0.08 0.08 0.18 0.10 0.26
         5                          0.08 0.14 0.03 0.04 0.26 0.10 0.02 0.01 0.02 0.07 0.15 0.05 0.08 0.11 0.13 0.16 0.03 0.10 0.05
         6                               0.08 0.08 0.00 0.12 0.02 0.20 0.06 0.10 0.13 0.23 0.12 0.08 0.19 0.01 0.03 0.05 0.04 0.09
         7                                    0.01 0.06 0.25 0.15 0.23 0.06 0.06 0.42 0.10 0.06 0.16 0.08 0.07 0.05 0.09 0.21 0.00
         8                                         0.06 0.03 0.06 0.12 0.10 0.29 0.10 0.20 0.08 0.00 0.02 0.25 0.12 0.12 0.22 0.04
         9                                              0.07 0.14 0.08 0.07 0.08 0.31 0.21 0.01 0.21 0.13 0.12 0.11 0.19 0.01 0.13
        10                                                   0.01 0.09 0.01 0.01 0.12 0.08 0.11 0.08 0.37 0.09 0.21 0.04 0.13 0.15
        11                                                        0.16 0.01 0.09 0.11 0.24 0.00 0.25 0.20 0.14 0.29 0.10 0.02 0.09
        12                                                             0.11 0.02 0.03 0.14 0.11 0.24 0.15 0.00 0.09 0.06 0.04 0.06
        13                                                                  0.08 0.02 0.01 0.02 0.14 0.34 0.02 0.07 0.16 0.04 0.11
        14                                                                       0.04 0.18 0.14 0.07 0.23 0.00 0.03 0.08 0.06 0.06
        15                                                                            0.04 0.10 0.13 0.12 0.08 0.03 0.10 0.14 0.07
        16                                                                                 0.03 0.09 0.18 0.24 0.08 0.06 0.05 0.09
        17                                                                                      0.09 0.08 0.05 0.12 0.06 0.12 0.10
        18                                                                                           0.12 0.13 0.08 0.16 0.04 0.19
        19                                                                                                0.03 0.16 0.12 0.12 0.00
        20                                                                                                     0.04 0.07 0.04 0.11
        21                                                                                                          0.08 0.05 0.20
        22                                                                                                               0.05 0.13
        23                                                                                                                    0.06
        24                                                                                                                        

Rah

              1    2    3    4    5    6    7    8    9   10   11   12   13   14   15   16   17   18   19   20   21   22   23   24
         1      0.09 0.04 0.00 0.19 0.02 0.05 0.11 0.05 0.16 0.07 0.08 0.17 0.04 0.22 0.05 0.01 0.30 0.13 0.05 0.01 0.00 0.02 0.01
         2           0.00 0.11 0.03 0.03 0.05 0.02 0.01 0.01 0.11 0.12 0.07 0.00 0.08 0.04 0.18 0.17 0.03 0.03 0.00 0.02 0.19 0.16
         3                0.04 0.10 0.01 0.10 0.04 0.08 0.14 0.06 0.13 0.04 0.06 0.10 0.04 0.10 0.18 0.03 0.08 0.04 0.10 0.03 0.01
         4                     0.06 0.00 0.01 0.02 0.11 0.12 0.05 0.18 0.07 0.18 0.13 0.13 0.04 0.10 0.03 0.08 0.11 0.08 0.11 0.13
         5                          0.05 0.19 0.02 0.00 0.11 0.13 0.01 0.12 0.04 0.03 0.08 0.20 0.21 0.13 0.10 0.00 0.04 0.22 0.13
         6                               0.07 0.05 0.06 0.01 0.00 0.06 0.14 0.03 0.03 0.07 0.01 0.08 0.02 0.21 0.01 0.09 0.10 0.08
         7                                    0.04 0.03 0.12 0.09 0.07 0.00 0.01 0.07 0.10 0.07 0.12 0.08 0.09 0.02 0.00 0.04 0.02
         8                                         0.16 0.11 0.09 0.03 0.05 0.05 0.13 0.11 0.05 0.11 0.02 0.08 0.12 0.06 0.01 0.10
         9                                              0.11 0.03 0.01 0.00 0.08 0.06 0.02 0.07 0.08 0.09 0.07 0.08 0.00 0.03 0.02
        10                                                   0.01 0.11 0.17 0.10 0.06 0.13 0.13 0.16 0.16 0.26 0.07 0.19 0.21 0.05
        11                                                        0.02 0.08 0.02 0.04 0.03 0.05 0.11 0.01 0.21 0.09 0.06 0.05 0.09
        12                                                             0.05 0.10 0.09 0.23 0.10 0.35 0.06 0.08 0.03 0.09 0.14 0.08
        13                                                                  0.13 0.06 0.20 0.07 0.14 0.06 0.01 0.17 0.02 0.00 0.08
        14                                                                       0.09 0.03 0.08 0.13 0.06 0.09 0.15 0.08 0.03 0.01
        15                                                                            0.07 0.02 0.08 0.11 0.24 0.17 0.03 0.32 0.15
        16                                                                                 0.05 0.09 0.04 0.08 0.09 0.14 0.07 0.04
        17                                                                                      0.07 0.07 0.21 0.08 0.05 0.01 0.07
        18                                                                                           0.11 0.10 0.17 0.05 0.20 0.18
        19                                                                                                0.01 0.09 0.06 0.17 0.05
        20                                                                                                     0.14 0.03 0.02 0.20
        21                                                                                                          0.11 0.03 0.10
        22                                                                                                               0.01 0.02
        23                                                                                                                    0.05
        24                                                                                                                        

Byn

              1    2    3    4    5    6    7    8    9   10   11   12   13   14   15   16   17   18   19   20   21   22   23   24
         1      0.11 0.04 0.12 0.12 0.02 0.01 0.09 0.03 0.18 0.06 0.24 0.07 0.00 0.03 0.08 0.02 0.14 0.15 0.08 0.18 0.02 0.12 0.15
         2           0.08 0.21 0.05 0.19 0.07 0.06 0.01 0.07 0.04 0.02 0.16 0.10 0.23 0.08 0.04 0.10 0.13 0.05 0.29 0.12 0.12 0.09
         3                0.17 0.17 0.05 0.10 0.02 0.06 0.07 0.15 0.04 0.05 0.07 0.10 0.01 0.01 0.00 0.09 0.11 0.07 0.11 0.04 0.23
         4                     0.14 0.11 0.14 0.12 0.11 0.18 0.16 0.02 0.15 0.01 0.09 0.08 0.18 0.04 0.08 0.21 0.08 0.01 0.04 0.03
         5                          0.05 0.13 0.03 0.07 0.07 0.15 0.30 0.21 0.01 0.06 0.17 0.05 0.01 0.06 0.06 0.09 0.04 0.05 0.23
         6                               0.16 0.17 0.02 0.09 0.20 0.34 0.14 0.13 0.08 0.24 0.08 0.17 0.06 0.07 0.19 0.07 0.18 0.04
         7                                    0.01 0.20 0.00 0.02 0.05 0.00 0.21 0.03 0.03 0.12 0.16 0.02 0.06 0.06 0.02 0.11 0.01
         8                                         0.06 0.23 0.20 0.04 0.09 0.16 0.01 0.06 0.08 0.15 0.13 0.17 0.07 0.03 0.03 0.15
         9                                              0.14 0.00 0.12 0.17 0.12 0.12 0.08 0.14 0.07 0.19 0.30 0.18 0.20 0.19 0.19
        10                                                   0.05 0.03 0.14 0.12 0.04 0.03 0.09 0.19 0.06 0.21 0.15 0.02 0.16 0.13
        11                                                        0.13 0.11 0.12 0.14 0.04 0.08 0.11 0.05 0.08 0.09 0.21 0.11 0.13
        12                                                             0.06 0.35 0.03 0.06 0.20 0.21 0.10 0.12 0.16 0.22 0.00 0.49
        13                                                                  0.14 0.30 0.16 0.15 0.23 0.10 0.07 0.10 0.12 0.04 0.02
        14                                                                       0.04 0.02 0.03 0.20 0.18 0.07 0.23 0.06 0.15 0.15
        15                                                                            0.02 0.10 0.27 0.25 0.06 0.12 0.19 0.01 0.05
        16                                                                                 0.12 0.20 0.09 0.04 0.03 0.10 0.10 0.19
        17                                                                                      0.25 0.01 0.08 0.03 0.01 0.02 0.13
        18                                                                                           0.13 0.03 0.23 0.31 0.06 0.23
        19                                                                                                0.08 0.21 0.08 0.12 0.21
        20                                                                                                     0.18 0.01 0.05 0.08
        21                                                                                                          0.03 0.21 0.22
        22                                                                                                               0.12 0.08
        23                                                                                                                    0.08
        24                                                                                                                        

Pyo

              1    2    3    4    5    6    7    8    9   10   11   12   13   14   15   16   17   18   19   20   21   22   23   24
         1      0.26 0.36 0.22 0.11 0.26 0.19 0.18 0.02 0.28 0.16 0.35 0.37 0.12 0.40 0.44 0.17 0.20 0.10 0.07 0.32 0.49 0.33 0.26
         2           0.00 0.19 0.14 0.12 0.03 0.03 0.01 0.09 0.01 0.10 0.29 0.29 0.07 0.31 0.04 0.07 0.46 0.16 0.21 0.38 0.38 0.23
         3                0.02 0.38 0.05 0.26 0.39 0.11 0.22 0.43 0.05 0.23 0.41 0.16 0.27 0.08 0.01 0.02 0.01 0.13 0.05 0.06 0.22
         4                     0.54 0.19 0.12 0.25 0.13 0.11 0.19 0.25 0.10 0.25 0.11 0.25 0.17 0.08 0.07 0.12 0.07 0.15 0.03 0.03
         5                          0.35 0.41 0.28 0.23 0.51 0.02 0.61 0.03 0.32 0.66 0.42 0.21 0.39 0.20 0.36 0.32 0.64 0.60 0.09
         6                               0.02 0.25 0.05 0.33 0.24 0.22 0.24 0.20 0.27 0.31 0.17 0.30 0.43 0.46 0.11 0.25 0.19 0.18
         7                                    0.19 0.26 0.47 0.05 0.53 0.08 0.31 0.20 0.35 0.01 0.56 0.06 0.29 0.07 0.41 0.62 0.22
         8                                         0.06 0.01 0.33 0.03 0.28 0.02 0.17 0.15 0.10 0.23 0.05 0.13 0.15 0.09 0.15 0.09
         9                                              0.12 0.42 0.15 0.10 0.17 0.15 0.06 0.24 0.00 0.18 0.54 0.08 0.16 0.16 0.24
        10                                                   0.02 0.13 0.02 0.39 0.28 0.31 0.00 0.40 0.05 0.13 0.00 0.08 0.12 0.11
        11                                                        0.32 0.50 0.18 0.38 0.21 0.14 0.12 0.02 0.21 0.14 0.29 0.25 0.25
        12                                                             0.08 0.06 0.34 0.19 0.19 0.16 0.03 0.09 0.30 0.15 0.16 0.11
        13                                                                  0.45 0.08 0.11 0.02 0.06 0.28 0.24 0.22 0.14 0.12 0.38
        14                                                                       0.12 0.01 0.10 0.37 0.40 0.36 0.10 0.16 0.19 0.34
        15                                                                            0.41 0.14 0.18 0.15 0.05 0.42 0.21 0.17 0.24
        16                                                                                 0.19 0.21 0.09 0.14 0.03 0.21 0.02 0.15
        17                                                                                      0.03 0.05 0.02 0.24 0.20 0.09 0.18
        18                                                                                           0.09 0.01 0.03 0.04 0.04 0.09
        19                                                                                                0.40 0.05 0.12 0.06 0.23
        20                                                                                                     0.06 0.05 0.08 0.06
        21                                                                                                          0.07 0.06 0.26
        22                                                                                                               0.20 0.23
        23                                                                                                                    0.10
        24                                                                                                                        

Rbol

              1    2    3    4    5    6    7    8    9   10   11   12   13   14   15   16   17   18   19   20   21   22   23   24
         1      0.06 0.05 0.07 0.01 0.04 0.05 0.06 0.04 0.03 0.01 0.02 0.11 0.13 0.17 0.06 0.18 0.04 0.05 0.08 0.08 0.07 0.11 0.02
         2           0.10 0.12 0.05 0.07 0.00 0.04 0.03 0.04 0.16 0.07 0.02 0.16 0.00 0.09 0.15 0.10 0.18 0.10 0.08 0.03 0.08 0.02
         3                0.10 0.06 0.12 0.07 0.09 0.13 0.18 0.19 0.10 0.12 0.06 0.08 0.18 0.13 0.09 0.06 0.06 0.13 0.13 0.05 0.01
         4                     0.02 0.01 0.08 0.09 0.07 0.11 0.03 0.04 0.10 0.06 0.04 0.08 0.02 0.09 0.03 0.02 0.08 0.05 0.04 0.01
         5                          0.02 0.00 0.03 0.09 0.10 0.04 0.04 0.01 0.04 0.08 0.06 0.10 0.14 0.02 0.06 0.02 0.11 0.04 0.19
         6                               0.02 0.01 0.05 0.11 0.04 0.02 0.02 0.19 0.03 0.04 0.11 0.06 0.00 0.01 0.10 0.07 0.01 0.01
         7                                    0.03 0.03 0.10 0.03 0.04 0.04 0.01 0.08 0.03 0.15 0.01 0.04 0.03 0.01 0.00 0.06 0.08
         8                                         0.05 0.14 0.01 0.04 0.05 0.02 0.07 0.04 0.06 0.12 0.06 0.04 0.05 0.02 0.07 0.06
         9                                              0.08 0.04 0.15 0.01 0.02 0.11 0.06 0.10 0.04 0.01 0.00 0.12 0.05 0.14 0.07
        10                                                   0.01 0.02 0.00 0.10 0.02 0.15 0.19 0.03 0.12 0.09 0.03 0.06 0.05 0.03
        11                                                        0.00 0.02 0.08 0.04 0.04 0.06 0.05 0.07 0.03 0.03 0.03 0.06 0.03
        12                                                             0.05 0.10 0.12 0.03 0.01 0.02 0.01 0.09 0.02 0.01 0.03 0.09
        13                                                                  0.01 0.06 0.07 0.01 0.05 0.04 0.03 0.03 0.08 0.09 0.12
        14                                                                       0.11 0.06 0.07 0.04 0.03 0.02 0.13 0.19 0.07 0.07
        15                                                                            0.03 0.07 0.09 0.02 0.01 0.01 0.03 0.12 0.02
        16                                                                                 0.02 0.05 0.00 0.06 0.10 0.02 0.05 0.08
        17                                                                                      0.13 0.06 0.07 0.00 0.09 0.04 0.01
        18                                                                                           0.04 0.05 0.03 0.09 0.10 0.00
        19                                                                                                0.06 0.05 0.08 0.02 0.01
        20                                                                                                     0.06 0.08 0.05 0.11
        21                                                                                                          0.03 0.00 0.01
        22                                                                                                               0.03 0.00
        23                                                                                                                    0.01
        24                                                                                                                        

Ryt

              1    2    3    4    5    6    7    8    9   10   11   12   13   14   15   16   17   18   19   20   21   22   23   24
         1      0.22 0.06 0.02 0.05 0.09 0.11 0.02 0.14 0.01 0.05 0.19 0.02 0.07 0.06 0.34 0.19 0.06 0.37 0.08 0.19 0.10 0.18 0.14
         2           0.13 0.06 0.07 0.13 0.08 0.02 0.09 0.16 0.11 0.12 0.07 0.20 0.07 0.02 0.03 0.01 0.18 0.11 0.18 0.01 0.09 0.10
         3                0.27 0.06 0.12 0.02 0.09 0.05 0.04 0.12 0.26 0.01 0.05 0.09 0.14 0.12 0.09 0.00 0.04 0.15 0.09 0.17 0.04
         4                     0.15 0.01 0.28 0.14 0.05 0.07 0.08 0.05 0.00 0.10 0.02 0.02 0.36 0.08 0.18 0.20 0.08 0.17 0.01 0.05
         5                          0.17 0.12 0.04 0.02 0.17 0.34 0.31 0.00 0.23 0.02 0.31 0.10 0.05 0.04 0.02 0.06 0.08 0.12 0.11
         6                               0.02 0.01 0.14 0.09 0.04 0.16 0.21 0.05 0.17 0.09 0.35 0.01 0.17 0.20 0.08 0.08 0.02 0.12
         7                                    0.08 0.04 0.11 0.02 0.15 0.00 0.02 0.08 0.02 0.17 0.08 0.01 0.24 0.23 0.23 0.12 0.17
         8                                         0.01 0.12 0.26 0.27 0.29 0.16 0.10 0.34 0.22 0.21 0.05 0.03 0.18 0.08 0.43 0.05
         9                                              0.06 0.09 0.12 0.18 0.05 0.15 0.06 0.01 0.01 0.00 0.16 0.09 0.05 0.02 0.19
        10                                                   0.10 0.00 0.15 0.13 0.08 0.23 0.20 0.01 0.06 0.23 0.04 0.06 0.08 0.09
        11                                                        0.08 0.11 0.14 0.02 0.03 0.10 0.21 0.01 0.15 0.13 0.07 0.09 0.24
        12                                                             0.20 0.05 0.01 0.05 0.17 0.12 0.08 0.10 0.14 0.21 0.06 0.21
        13                                                                  0.06 0.08 0.02 0.03 0.07 0.04 0.13 0.12 0.05 0.06 0.04
        14                                                                       0.08 0.01 0.15 0.10 0.04 0.07 0.03 0.01 0.29 0.24
        15                                                                            0.20 0.07 0.03 0.07 0.08 0.12 0.11 0.17 0.04
        16                                                                                 0.28 0.19 0.29 0.16 0.06 0.38 0.22 0.09
        17                                                                                      0.03 0.07 0.07 0.02 0.12 0.22 0.00
        18                                                                                           0.13 0.13 0.07 0.05 0.05 0.08
        19                                                                                                0.17 0.11 0.22 0.17 0.04
        20                                                                                                     0.10 0.17 0.28 0.02
        21                                                                                                          0.06 0.02 0.05
        22                                                                                                               0.10 0.08
        23                                                                                                                    0.18
        24                                                                                                                        

Mat

              1    2    3    4    5    6    7    8    9   10   11   12   13   14   15   16   17   18   19   20   21   22   23   24
         1      0.07 0.12 0.15 0.03 0.04 0.09 0.00 0.07 0.22 0.10 0.18 0.10 0.01 0.18 0.02 0.08 0.05 0.01 0.13 0.05 0.00 0.01 0.06
         2           0.04 0.03 0.15 0.07 0.14 0.02 0.00 0.14 0.04 0.02 0.06 0.04 0.07 0.06 0.08 0.19 0.05 0.05 0.08 0.08 0.14 0.04
         3                0.03 0.06 0.03 0.06 0.04 0.05 0.15 0.05 0.01 0.07 0.14 0.07 0.13 0.16 0.08 0.01 0.05 0.03 0.07 0.04 0.04
         4                     0.02 0.09 0.11 0.05 0.11 0.04 0.09 0.01 0.01 0.08 0.19 0.11 0.03 0.11 0.01 0.51 0.01 0.05 0.01 0.05
         5                          0.10 0.04 0.08 0.17 0.14 0.04 0.09 0.09 0.04 0.09 0.15 0.10 0.12 0.01 0.05 0.05 0.08 0.06 0.11
         6                               0.30 0.09 0.09 0.15 0.22 0.07 0.20 0.08 0.11 0.04 0.11 0.15 0.08 0.02 0.07 0.04 0.11 0.00
         7                                    0.11 0.09 0.24 0.14 0.14 0.07 0.08 0.22 0.08 0.02 0.05 0.11 0.13 0.03 0.12 0.18 0.07
         8                                         0.13 0.08 0.13 0.09 0.02 0.11 0.13 0.13 0.13 0.09 0.20 0.01 0.02 0.13 0.01 0.09
         9                                              0.21 0.01 0.06 0.02 0.18 0.06 0.12 0.06 0.18 0.01 0.13 0.01 0.02 0.07 0.05
        10                                                   0.17 0.05 0.13 0.10 0.01 0.19 0.16 0.04 0.06 0.06 0.11 0.04 0.05 0.01
        11                                                        0.11 0.01 0.08 0.09 0.23 0.04 0.13 0.16 0.10 0.10 0.04 0.03 0.09
        12                                                             0.09 0.17 0.01 0.04 0.05 0.07 0.06 0.00 0.04 0.08 0.00 0.00
        13                                                                  0.09 0.13 0.04 0.17 0.23 0.01 0.11 0.03 0.01 0.00 0.11
        14                                                                       0.06 0.08 0.11 0.00 0.11 0.11 0.10 0.15 0.09 0.06
        15                                                                            0.05 0.08 0.03 0.02 0.12 0.02 0.11 0.02 0.08
        16                                                                                 0.03 0.14 0.02 0.12 0.04 0.07 0.07 0.04
        17                                                                                      0.01 0.20 0.11 0.10 0.09 0.24 0.02
        18                                                                                           0.22 0.13 0.23 0.16 0.23 0.13
        19                                                                                                0.05 0.07 0.06 0.10 0.17
        20                                                                                                     0.00 0.02 0.07 0.10
        21                                                                                                          0.04 0.03 0.07
        22                                                                                                               0.05 0.03
        23                                                                                                                    0.02
        24                                                                                                                        
